# Supplementary material for: Association between TyG index, TG/HDL-C ratio and coronary heart disease risk in elderly postmenopausal women: a retrospective cohort study
Source: PeerJ. 2026 Jun 12;14:e21423. doi: 10.7717/peerj.21423 (PMC13267789; doi:10.7717/peerj.21423)
Supplement: Supplemental Information 1 [file peerj-14-21423-s001.csv]

ID	Age	CHD group	Educational level	Smoking	Gensini score	Drinking wine/alcohol	Complicated with cerebrovascular disease	Complicated with hypertension	Diabetes mellitus	BMI	Average Daily Sleep Duration	White blood cell count	Neutrophil percentage	Lymphocyte percentage	RBC	Hb	PLT	Hs-CRP	ALT	AST	Serum albumin	Urea nitrogen	Creatinine	Uric acid	Cystatin	Random blood glucose	TyG index	TG/HDLC	Postprandial blood glucose	HbA1C	Total cholesterol	HDL-C	LDL-C	VLDL-C	FT3	FT4	TSH
1	68	Non-CHD	Junior high school and below	No	0	No	No	No	No	25.39	4	6.44	48.3	45.1	3.56	120	188	1.3	19	20	46.5	12.09	62	470	0.9	7.11	9.88	2.79	7.6	5.8	5.03	1.31	2.5	1.22	5.3	12.54	2.7
2	65	CHD	Junior high school and below	No	61	No	No	Yes	No	22.67	7	7.66	61.5	29.1	5.04	144	275	0.18	17	15	40	6.3	60	191	0.88	17.26	8.55	6.47	12.58	8.9	3.98	1.23	1.82	0.93	6.29	12.56	2.59
3	61	CHD	Junior high school and below	No	48	No	Yes	Yes	Yes	23.69	4	7.53	65	28.9	3.25	93	241	1	7	10	41.9	15.33	232	461	2.31	23.11	10.58	3.86	11.34	9.4	6.15	1.3	3.16	1.69	5.42	11.78	6.49
4	65	Non-CHD	Junior high school and below	No	0	No	No	No	No	24.97	11	6.52	69.7	23.7	3.76	121	138	0.22	16	16	42.7	6.68	51	244	0.84	5.59	8.99	1.54	6.78	5.5	5.94	1.2	3.03	1.58	4.85	11.24	2.01
5	68	CHD	Junior high school and below	No	21	No	No	No	No	23.56	7	4.72	49.9	36.7	4.41	134	194	0.7	13	19	44	6.2	67	273	1.22	5.17	8.35	7.45	7.8	6.2	4.96	1.3	2.6	0.91	4.88	11.36	2
6	73	CHD	Junior high school and below	No	48	No	No	Yes	No	25.71	7	7.18	72.9	14	2.94	91	217	5	23	20	38.7	6.73	71	387	1.27	11.43	8.44	6.34	8	6.4	3.65	1.15	1.75	0.75	4.37	13.59	3.97
7	67	CHD	Junior high school and below	No	10	No	Yes	Yes	Yes	28.84	6	4.79	54.7	31	4.3	99	80	0.36	21	25	35.1	8.9	92	566	1.35	4.85	9.03	1.71	13.41	7.3	3.01	0.78	1.39	0.84	5.4	11.7	6.5
8	83	CHD	Junior high school and below	No	16	No	No	Yes	Yes	24.97	7	22.25	84.6	8.5	5.19	155	195	5	145	139	33	7.3	53	289	1.23	7.28	8.59	1.9	10	6.4	4.55	0.77	3.26	1.68	4.36	16.47	1.09
9	68	Non-CHD	Junior high school and below	No	12	No	No	No	No	17.58	7	3.14	49	36	4.02	135	147	5.8	10	24	43.8	4.88	38	239	0.9	6.08	8.09	0.43	6.8	5.3	5.27	1.87	2.68	1.87	5.18	18.34	1.82
10	63	CHD	Junior high school and below	No	15	No	No	Yes	No	24.03	5	6.87	52.9	37.3	4.16	125	249	0.8	24	25	46.5	7.66	59	262	0.84	6.42	8.79	1.23	7.54	5.8	3.73	1.43	1.59	0.71	4.84	8.7	1.64
11	63	CHD	Junior high school and below	No	63	No	No	Yes	No	20.81	7	5.92	75.3	15.8	4.66	137	245	4.8	19	20	36	7.9	79	327	1.05	10.75	9.16	1.31	12.3	6.8	4.08	1.34	1.96	0.78	4.88	0.02	1.62
12	88	CHD	Senior high school and technical secondary school	No	20	No	Yes	Yes	Yes	20.83	7	7.97	90.8	5.5	3.72	110	284	4.1	22	154	46.5	6.83	53	242	0.96	7.57	9.41	1.04	12.3	7.5	6.77	1.78	3.92	0.99	4.2	15.42	1.27
13	72	CHD	Junior high school and below	No	56	No	No	No	No	23.44	8	7.67	85.1	6.1	3.21	94	104	5	112	248	30	14.6	74	250	1.03	6.64	9.15	6.42	7.2	5.9	4.7	1.88	1.98	0.84	1.31	19.04	0.19
14	64	CHD	Junior high school and below	No	70	No	Yes	Yes	No	25.56	8	4.81	71.7	18.2	3.72	114	149	5	17	20	37	4.1	45	324	0.89	5.66	8.4	8.45	6.8	6	2.72	1.09	1.1	0.53	1.45	20.78	0.23
15	71	Non-CHD	Junior high school and below	No	0	No	No	Yes	No	25.48	5	7	69.7	22.4	4.11	129	135	0.33	51	56	44.5	5.03	54	171	0.87	8.86	8.79	0.67	6.7	5.6	3.56	1.84	1.12	0.6	5.37	14.73	2.53
16	69	Non-CHD	Senior high school and technical secondary school	No	0	No	No	Yes	No	23.92	7	6.47	52.3	42.4	4.29	135	169	0.8	17	20	36	6.3	60	239	0.73	5.94	8.84	1.6	6.24	5.5	4.72	1.24	2.31	1.77	4.75	12.62	1.74
17	77	Non-CHD	Junior high school and below	No	2	No	Yes	Yes	Yes	28.65	7	6.61	58.9	31.3	3.86	124	217	0.9	19	22	39	7.6	69	299	1	13.19	8.79	1.34	10.6	7.4	3.05	0.93	1.36	0.76	4.47	13.3	4.69
18	66	CHD	Junior high school and below	No	82	No	No	No	No	22.22	7	8.24	53.4	37.1	3.58	106	293	3.8	9	18	36	8.2	57	205	0.82	6.82	8.9	1.36	7.6	5.9	4.02	1.51	2.06	0.9	3.92	13.01	4.19
19	78	Non-CHD	College degree or above	No	2.5	No	No	Yes	No	27.64	5	7.62	75.1	17.7	4.27	135	203	0.26	19	20	42	5.3	62	345	0.7	10.38	8.49	1	6.58	5.6	4.3	1.33	2.05	0.92	4.71	11.27	3.01
20	72	Non-CHD	Junior high school and below	No	0	No	No	No	No	20.81	5	4.62	80	12.6	4.05	134	245	3.2	16	21	43	3	57	246	0.97	6	8.29	0.66	5.9	5.3	4.27	1.47	2.09	0.71	4.87	15.57	0.9
21	63	CHD	Junior high school and below	No	20	No	No	No	No	26.93	6	6.37	67.7	23.8	4.57	132	221	4.9	13	15	46.1	5.06	57	386	0.84	6.64	9.17	1.48	7.9	6.2	6.68	1.49	3.81	1.38	4.96	13.18	2.72
22	67	CHD	Junior high school and below	No	50	No	No	Yes	No	25.81	7	4.88	52.9	37.6	4.79	128	288	5	22	26	43.3	3.58	46	373	1.02	8.12	9.14	2.15	8.2	6.3	4.52	0.94	2.45	1.13	5.2	12.34	3.21
23	68	Non-CHD	Junior high school and below	No	0	No	No	No	No	26.17	7	6.04	53.6	38.3	3.77	117	241	1.8	11	18	45.4	8.01	60	312	1.18	5.13	8.85	1.51	6.55	5.7	5.25	1.08	3.05	1.12	4.2	12.31	2.74
24	63	CHD	Senior high school and technical secondary school	No	82	No	No	Yes	Yes	24.22	6	7.91	66	28.1	4.29	133	196	3.4	18	19	42	1.9	57	286	0.61	10.43	9.24	2.14	14.84	6.8	3.67	1.06	3.24	1.14	4.5	13.3	2.89
25	73	CHD	Junior high school and below	No	40	No	No	Yes	No	23.56	5	8.18	85.1	10.2	4.51	133	200	5	13	22	44	6.8	55	287	0.96	7.07	8.37	5.65	8.7	6.6	5.79	2.01	2.89	0.89	4.89	12.29	7.14
26	69	Non-CHD	College degree or above	No	0	No	No	No	No	24.61	6	5.4	65.5	27	4.13	131	148	0.23	17	20	47.9	6.86	90	283	0.89	6.56	8.02	0.41	6.7	5.6	4.94	2	2.32	0.62	4.15	10.88	4.65
27	81	CHD	Junior high school and below	No	76	No	Yes	Yes	No	24	6	5.57	49.6	41.3	3.77	119	242	4.3	14	18	46.9	7.32	59	268	1.06	3.77	10.15	3.56	5.78	5.5	3.48	1.06	1.55	0.87	4.67	12.32	1.66
28	67	CHD	Junior high school and below	No	12	No	Yes	Yes	Yes	24.97	6	4.56	78.2	20	4.31	122	278	5	22	17	45	4.95	65	277	0.82	10.55	9.9	2.9	11.6	7.3	5.04	0.99	2.77	1.28	3.71	11.52	0.5
29	64	CHD	Junior high school and below	No	38	No	No	Yes	No	20.89	7	4.59	63.7	24.9	3.69	121	252	3.2	40	78	44.3	5.24	51	474	1.05	4.61	8.64	1.2	7.78	6	3.28	1.13	1.49	0.66	3.71	11.5	0.52
30	79	CHD	Junior high school and below	No	2	No	Yes	No	Yes	25.78	8	5.37	55.7	38.2	3.87	127	136	2.1	37	61	38	2.7	53	231	0.97	1.81	7.86	8.56	11.2	8.2	2.95	1.39	1.21	0.35	3.94	14.46	1.13
31	87	CHD	Senior high school and technical secondary school	No	20	No	Yes	No	Yes	25.39	6	5.75	46.5	37	3.46	105	153	2.7	11	17	36	3.8	108	481	1.92	7.18	8.56	1.73	12.3	7.3	2.93	0.85	1.31	0.77	3.74	10.44	7.92
32	70	CHD	Junior high school and below	No	40	No	No	No	No	26.08	6	6.77	72.8	16.3	4.21	118	226	5	17	17	38	3	50	337	1.04	6.64	8.33	1.21	8.9	6.4	2.73	0.94	1.08	0.71	4.85	12.09	1.58
33	63	CHD	Junior high school and below	No	12	No	No	No	No	26.08	6	6.23	62.7	25.3	4.36	126	209	2.3	13	13	40	3.9	59	318	0.99	4.6	9.01	1.74	6.8	5.9	4.04	1.2	1.84	1	4.88	12.12	1.6
34	68	CHD	College degree or above	No	6	No	No	Yes	No	20.96	7	6.13	51.2	42.4	4.11	127	190	0.46	15	18	34	5.3	54	300	0.88	4.78	8.89	5.34	5.39	5.5	6	1.73	3.15	1.12	4.25	12.86	0.24
35	74	CHD	Junior high school and below	No	40	No	No	No	Yes	30.22	8	5.28	58.3	30.3	3.82	110	168	1.2	9	15	41.2	4.5	44	188	0.9	7.8	9.06	1.41	8.9	6.4	2.77	1.23	0.93	0.61	4.11	12.24	3.06
36	63	CHD	Junior high school and below	No	19	No	No	Yes	Yes	24.22	6	6.2	45.7	45.3	4.21	125	225	2.3	25	19	47.7	5.61	47	217	0.7	6.87	9.13	2.33	12.3	7.2	3.95	0.99	2.05	0.91	4.36	14.21	2.46
37	62	CHD	Junior high school and below	No	12	No	No	No	No	29.14	7	5.38	54.4	36.1	3.61	115	165	1.8	16	13	45.9	6.1	45	343	0.73	7.28	8.92	1.17	7.7	5.9	4.24	1.49	2	0.75	4.69	10.97	1.07
38	68	Non-CHD	Senior high school and technical secondary school	No	0	No	No	Yes	No	30.85	6	6.47	57.3	34.7	4.28	131	213	1	30	24	45.3	6.49	43	240	0.8	7.79	8.65	1.11	7.2	5.8	3.63	1.22	1.67	0.74	4.62	12.79	1.81
39	79	Non-CHD	Junior high school and below	No	2	No	Yes	Yes	No	26.99	7	4.42	69	18.2	2.2	68	186	5	12	24	40.1	24.32	468	538	4.07	5.19	8.03	1.98	7.8	5.9	6.83	1.66	3.78	1.39	4.78	13.56	2.3
40	71	CHD	Junior high school and below	No	38	No	No	Yes	No	22.89	7	6.03	59	27.6	4.37	119	256	5	40	30	34	4.8	46	213	1.16	13.2	9.4	3.26	9	6.5	3.38	0.8	1.46	1	5.78	12.67	2.54
41	65	CHD	Junior high school and below	No	92	No	No	Yes	No	26.56	7	5.44	71.9	17.6	3.67	118	201	2.8	16	23	44	4.1	52	222	0.78	7.11	9.06	1.92	7.7	6	6.78	1.2	3.4	1.6	4.34	14.12	2.56
42	77	CHD	Junior high school and below	No	37	No	No	Yes	Yes	27.56	7	8.37	57.8	34.6	3.84	119	195	4.9	14	17	40	6.9	78	329	1.35	10.59	9.78	2.61	12.3	7.6	3.07	0.85	2.76	1.2	4.46	13.51	1.89
43	73	Non-CHD	Junior high school and below	No	3	No	No	Yes	No	24.84	6	4.17	67.5	23.4	3.81	113	152	0.5	49	44	38	3.7	74	338	1.16	7.8	8.41	0.99	6.8	5.4	3.3	1.12	1.51	0.67	4.14	14.39	4.44
44	67	CHD	Junior high school and below	No	20	No	No	Yes	Yes	23.03	6	4.97	56.4	30	4.61	136	265	5	91	120	34	7.3	83	231	1.04	11.96	9.43	1.12	12.3	7.9	4.21	1.26	2.03	0.92	4.36	23.35	0.63
45	64	CHD	Junior high school and below	No	54	No	No	No	No	22.06	7	4.17	61.5	29.4	3.9	126	222	2.5	11	12	45.1	4.3	45	154	0.76	5.02	9.53	2.93	7.8	6.6	4.57	1.02	2.46	1.09	4.46	12.03	2.72
46	78	Non-CHD	Junior high school and below	No	0	No	No	Yes	No	22.66	6	5.22	63.5	29.2	3.7	114	178	0.58	14	16	36	4.7	62	246	0.6	5.91	8.31	0.74	7.2	5.6	4.41	1.54	2.12	0.75	4.69	12.81	3.61
47	64	CHD	Junior high school and below	No	43	No	Yes	Yes	No	21.51	7	7.88	56.7	36.4	4.27	130	212	0.45	20	20	47.3	6.62	55	327	0.84	8.04	8.86	1.73	7.8	6	4.45	0.96	2.5	0.99	4.52	10.01	2.78
48	74	CHD	Junior high school and below	No	68	No	No	Yes	No	24.34	7	5.6	54.7	33.4	3.56	113	152	5	16	23	32	3.2	49	128	0.9	6.82	9.9	8.45	8.2	6.6	3.28	1.18	1.48	0.62	4.8	11.34	2.56
49	65	CHD	Junior high school and below	No	28	No	No	Yes	No	19.53	6	4.57	73.5	19	3.33	108	95	5	15	35	38	2.33	60	151	0.98	6.49	8.39	3.74	7.8	6	5.25	0.94	2.8	1.51	5.36	17.81	1.78
50	67	Non-CHD	Junior high school and below	No	8	No	No	No	No	23.56	4	6.04	67.6	26	3.85	125	238	0.12	24	20	49.6	4.94	46	286	0.78	9.19	8.23	0.95	7.8	5.9	3.43	0.94	1.53	0.96	4.68	12.76	2.83
51	68	Non-CHD	Junior high school and below	No	10	No	No	Yes	No	24.97	7	8.74	60	29.6	3.92	123	208	3.2	13	16	36	5	61	383	1.08	6.26	9	1.31	7.9	6	3.78	1.23	2.01	0.98	4.11	13.87	2.02
52	76	CHD	Junior high school and below	No	14	No	Yes	Yes	Yes	31.11	7	11.02	64.4	24.4	3.53	109	249	5	14	16	39	3.5	78	417	1.19	8.32	8.9	1.2	9.3	7.1	5.26	0.93	2.9	1.6	5.37	17.8	1.8
53	62	Non-CHD	Senior high school and technical secondary school	No	7	No	Yes	Yes	No	27.34	5	6.67	59.7	31.5	3.52	111	240	5	15	15	45.1	4.24	56	294	0.93	6.17	8.62	1.45	7.68	5.89	3	0.85	1.23	0.92	4.69	13.41	1.8
54	65	CHD	Junior high school and below	No	80	No	No	Yes	Yes	23.73	7	5.3	73.5	19.2	3.7	111	154	0.6	20	21	52.2	8.57	91	467	1.47	9.4	8.47	1.42	12.57	7.5	2.73	0.96	1.16	0.61	4.56	14.33	5.14
55	73	CHD	Senior high school and technical secondary school	No	16	No	No	Yes	No	27.55	5	6.77	68.7	23.9	3.52	104	240	5	10	14	35	6.8	67	233	0.92	5.96	8.65	7.42	7.8	6	4.04	1.22	1.78	1.04	4.37	12.74	2.79
56	66	CHD	Junior high school and below	No	6	No	No	Yes	No	23.83	6	5.58	60.2	29.5	3.73	111	209	0.8	8	13	37	4.4	64	237	0.96	6.14	8.44	8.56	7.6	6	5.27	1.02	3	1.25	4.5	14.52	1.49
57	65	Non-CHD	Junior high school and below	No	2	No	No	Yes	Yes	26.95	6	9.65	77.5	18.6	4.35	135	199	2	25	22	45	5.2	107	342	1.25	9.87	9.2	1.54	7.4	7.2	4.35	1.45	2.11	1.2	4.8	13.75	2.01
58	61	Non-CHD	College degree or above	No	0	No	Yes	Yes	No	22.22	4	7.79	66.1	23.5	4.04	130	292	0.77	15	15	48.8	7.83	51	257	0.76	6.12	8.27	0.73	8.45	5.5	4.19	1.43	1.83	0.93	4.85	12.24	4.15
59	67	CHD	Senior high school and technical secondary school	No	50	No	No	No	No	24.14	6	6.5	62.9	25.9	4.12	125	151	5	98	35	42.8	7.66	42	174	0.82	5.48	8.55	1.55	8.85	5.1	4.32	0.93	2.33	1.06	4.48	10.42	1.7
60	79	CHD	Junior high school and below	No	128	No	No	Yes	No	24.46	6	6.55	50.1	39.8	3.87	117	209	1.2	91	34	36	7	88	371	1.74	5.22	10.98	1.31	7.2	5.8	2.64	0.62	1.22	0.8	4.45	11.97	2.34
61	66	CHD	Junior high school and below	No	12	No	No	No	Yes	23.05	7	5.42	58.2	34.1	3.82	120	313	5	31	14	37	4.4	45	163	0.94	7.7	8.48	1.28	14.93	7.8	4.31	0.85	2.39	1.09	4.56	11.98	2.45
62	75	Non-CHD	Junior high school and below	No	2	No	Yes	No	No	23.44	6	7.07	83.4	11.4	3.7	113	132	1.03	17	20	37	4.2	68	399	0.89	6.46	9.02	2.6	7.2	5.6	4.14	0.89	2.2	1.05	4.27	15.96	3.06
63	82	Non-CHD	Junior high school and below	No	0	No	Yes	Yes	Yes	29.17	6	10.63	74.3	17.3	3.71	111	219	1.5	33	34	37	3.4	69	225	1.08	5.55	8.54	0.91	12.5	8	2.26	0.89	0.71	0.66	4.67	15.2	3.65
64	61	Non-CHD	Junior high school and below	No	5	No	No	No	No	16	6	8.21	74.1	17.2	4.02	126	164	0.44	7	24	44.1	10.17	70	252	0.92	5.7	8.13	0.71	6.7	5.5	4.35	1.34	2.07	0.94	4.03	12.51	1.31
65	71	Non-CHD	Junior high school and below	No	0	No	No	Yes	No	29	5	4.52	54.4	32.3	4.67	145	114	5	19	27	39	4.6	81	340	1.18	6.14	8.93	1.37	7.6	5.9	4.94	1.11	2.65	1.18	4.45	14.27	5.62
66	68	Non-CHD	Junior high school and below	No	3	No	No	Yes	No	26.56	6	8.93	78.2	15.9	3.75	120	150	5	22	24	27	12.8	151	218	1.43	17.36	9.19	0.96	12.54	7.4	6.51	1.64	3.79	1.08	4.15	16	4.42
67	65	Non-CHD	Junior high school and below	No	5	No	No	No	No	21.21	7	3.91	58	34.9	3.62	116	210	0.7	8	16	47.3	4.03	44	253	0.74	5.21	8.49	1.25	5.78	5.6	5.39	1.14	2.9	1.35	5.11	12.17	4.83
68	82	CHD	Senior high school and technical secondary school	No	9	No	No	Yes	Yes	28.3	6	10.22	59.3	36.6	3.82	106	224	2.3	17	14	40	6.9	73	375	1.1	12.82	9.62	4	14.56	8.5	2.76	0.61	1.11	1.04	5.22	12.87	4.78
69	75	Non-CHD	Junior high school and below	No	0	No	No	Yes	No	20.24	8	5.55	75.7	18.1	3.71	119	101	0.61	12	26	45.6	8.93	69	333	1.11	8.61	8.8	1.69	7.5	5.8	4.51	0.97	2.42	1.12	3.98	14.61	1.79
70	72	Non-CHD	Junior high school and below	No	0	No	No	No	No	21.78	3	5.65	58	29.3	3.72	116	163	0.7	9	31	44.5	11.2	78	356	1.03	5.71	8.52	1.35	6.87	5.9	5.74	0.97	3.26	1.51	4.42	13.73	2.37
71	68	CHD	Junior high school and below	No	34.5	No	Yes	Yes	No	21.64	6	5.64	64.2	27.5	3.02	87	113	1.23	10	14	34	5.8	76	247	1.22	13.67	9.18	3.27	12.34	6.8	2.91	0.56	1.25	1.1	4.32	12.75	2.45
72	73	Non-CHD	Junior high school and below	No	0	No	No	Yes	No	21.72	6	5.82	62	25.3	4.12	117	194	0.68	24	26	38	3.9	57	216	0.99	5.56	8.52	1.54	7.2	5.5	5.32	0.78	3.11	1.43	4.49	13.27	2.81
73	84	CHD	Junior high school and below	No	96	No	Yes	No	Yes	28.76	4	7.13	62	26.8	4.22	130	163	5	32	31	39	7.2	81	383	1.08	10.11	9.1	2.28	12.56	8.1	3.37	0.61	1.56	1.2	3.84	10.65	29.13
74	74	CHD	Senior high school and technical secondary school	No	17	No	Yes	Yes	No	23.56	7	5.52	65.4	25.2	4.23	134	319	0.4	13	15	38	5	62	244	1	6.26	8.94	3.28	7.2	5.5	4.05	0.61	2.19	1.25	4.72	13.66	3.43
75	68	CHD	Junior high school and below	No	60	No	No	Yes	Yes	25.71	7	6.31	74.1	21	3.66	115	219	1.11	13	14	38	4	60	363	0.82	9.26	8.78	3.38	9.67	6.9	3.72	0.65	1.81	1.26	4.11	12.31	2.76
76	74	Non-CHD	Junior high school and below	No	0	No	No	Yes	Yes	28.52	5	7.06	60.9	33.2	4.3	133	182	0.55	15	18	35	3.9	55	231	0.56	16.34	8.75	1.96	7.6	5.6	5.35	0.75	3.04	1.56	4.44	12.61	1.28
77	76	CHD	Junior high school and below	No	46	No	No	Yes	Yes	23.88	7	8.86	56.9	34.4	3.5	106	127	5	36	32	36	7.8	89	415	1.92	14.73	9.68	3.54	12.45	7.9	4.77	0.8	2.46	1.51	5.26	20.91	2.61
78	68	CHD	Junior high school and below	No	49	No	No	Yes	Yes	30.49	6	5.95	54.8	37.1	4.14	116	169	5	17	17	42.6	4.67	89	222	1.12	11.39	9.21	1.75	12.46	8.1	4.95	0.93	2.69	1.33	4.73	13.4	2.39
79	69	CHD	Junior high school and below	No	26	No	Yes	Yes	Yes	23.56	7	6.06	52	35.8	4.35	124	171	3.97	21	30	41.4	11.7	132	947	1.31	9.8	9.65	3.34	10.74	7.3	3.62	0.76	1.46	1.4	1.49	138.47	4.19
80	75	Non-CHD	Junior high school and below	No	10	No	Yes	Yes	No	24.61	4	9.33	65.7	24.1	3.96	121	257	0.85	10	17	47.8	11.55	93	397	1.28	13.33	8.46	1.22	4.51	5.5	4.45	1.02	2.37	1.06	4.48	16.53	2.52
81	77	CHD	Junior high school and below	No	42	No	No	Yes	No	21.23	6	6.89	87	7.8	3.83	121	104	5	13	17	47.4	10.14	92	553	1.31	10.15	9.46	2.21	9	6.3	4.05	0.99	1.87	1.19	3.52	16.29	1.02
82	80	CHD	Junior high school and below	No	13	No	No	Yes	No	23.44	6	2.95	64.7	24.8	4.37	133	99	1.03	17	38	41.7	10.45	77	313	1.41	5.21	8.79	2.12	6.8	5.6	3.85	0.81	1.84	1.2	5.57	20.13	0.78
83	75	CHD	Junior high school and below	No	11	No	No	No	No	24.24	4	4.83	58.8	31.6	3.69	119	233	0.44	12	14	43.8	3.86	48	141	0.8	5.58	8.34	1.49	6.23	5.5	4.76	0.78	2.22	1.23	4.25	10.22	0.96
84	63	CHD	Junior high school and below	No	88	No	Yes	Yes	Yes	27.34	7	6.54	61.3	31.8	3.55	104	395	5	101	80	45.1	7.2	60	217	0.72	13.54	9.81	2.91	15.67	8.8	3.78	0.81	1.82	0.75	6.23	12.17	0.63
85	60	Non-CHD	Junior high school and below	No	1.5	No	No	Yes	No	26.08	5	3.43	64	29.1	3.66	115	162	0.36	11	11	45.2	5.89	58	263	0.86	5.2	8.54	1.38	7.2	5.8	3.27	1.04	1.18	1.05	4.67	10.08	3.75
86	65	CHD	Junior high school and below	No	30	No	No	Yes	No	32.44	6	7.17	58.9	32.8	3.84	113	269	4.9	10	17	44.1	6.37	52	214	1.14	6.17	9.2	2.78	7.8	6	4.85	0.93	2.35	1.57	7.4	21.09	0.03
87	81	CHD	Junior high school and below	No	80	No	No	Yes	No	25.97	3	8.15	71.7	20.3	3.4	101	195	5	14	22	39.8	7.54	136	443	1.89	8.4	9.06	2.26	9.8	6.5	3.95	0.9	1.75	1.3	7.8	21.23	0.45
88	72	CHD	Junior high school and below	No	23	No	No	No	No	25.51	5	5.81	75.9	12.4	3.3	91	353	5	8	16	39.2	6.94	40	318	0.84	7.98	8.63	2.19	7.7	5.5	5.58	0.58	3.22	1.27	5.09	21.89	1.66
89	72	CHD	Junior high school and below	No	11	No	No	Yes	No	25.24	6	7.45	80.6	14.6	3.22	99	181	1.44	74	66	46.8	8.76	124	514	2.05	6.17	8.56	1	7.7	5.8	3.84	1.17	1.56	1.11	4.01	8.17	36.54
90	65	CHD	Junior high school and below	No	104	No	No	Yes	Yes	23.37	7	8.45	78.9	16.3	4.31	124	265	2.3	14	27	45.4	5.42	62	324	0.76	6.18	8.31	1.79	9.8	7.5	4.09	0.68	2.17	1.24	5.1	17.03	0.83
91	70	CHD	Junior high school and below	No	26	No	Yes	No	No	23.44	7	6.18	73.6	20.6	4.42	132	229	5	64	83	39	2.7	38	110	0.65	12.88	8.85	2.29	11.9	6.3	3.24	0.62	1.44	1.18	4.46	11.43	4.11
92	65	Non-CHD	Junior high school and below	No	3	No	No	Yes	No	25.97	6	5.42	67.6	23.3	4.02	123	111	0.28	22	22	49.6	6.46	65	202	0.87	6.94	8.76	1.68	5.92	5.6	4.35	0.75	2.2	1.4	5.04	14.13	3.01
93	74	Non-CHD	Junior high school and below	No	7	No	No	Yes	No	21.33	8	6.54	71.8	20.5	4.1	127	242	0.94	12	19	49.1	7.29	72	315	0.86	5.29	8.64	1.48	5.73	5.3	7.07	0.96	4.05	2.06	5.37	12.42	2.02
94	65	CHD	Junior high school and below	No	62	No	No	No	No	21.48	6	11.8	78.7	15	4.09	116	263	5	27	98	29	1.4	48	128	1.03	7.12	11.11	1.54	7.89	5.8	2.82	0.5	1.23	1.09	5.38	12.45	2.12
95	67	CHD	Junior high school and below	No	81	No	No	Yes	No	20.76	6	6.61	89.4	6.2	3.76	108	165	5	13	37	42.5	7.61	46	200	0.82	6.63	8.46	1.28	7.2	5.3	4.35	0.86	2.06	1.43	3.87	9.27	4.34
96	66	CHD	Junior high school and below	No	82	No	No	No	No	24.03	6	10.24	72.6	19.8	3.8	108	296	2.49	119	85	42.1	12.54	88	615	1.14	9.91	8.98	2.7	16.97	6.1	4.78	0.5	2.6	1.68	4.71	13.39	2.91
97	70	CHD	Junior high school and below	No	4	No	No	No	No	23.44	6	4.64	53.2	40.6	3.57	117	164	0.16	8	11	42.8	5.17	54	401	0.86	11.68	9.91	10.95	7.6	5.9	4.79	0.55	2.17	2.07	4.5	11.6	1.07
98	66	CHD	Junior high school and below	No	52	No	No	Yes	No	28.72	3	5.82	55	34.4	4.21	119	195	1.23	21	13	49.7	8.67	81	248	1.07	7.66	8.93	2.54	7.6	5.9	4.69	0.78	2.2	1.71	5.48	12.8	3.46
99	64	CHD	Junior high school and below	No	7	No	No	Yes	No	23.8	7	5.74	49.9	43.8	4.06	122	166	0.38	14	18	48.4	4.69	65	307	0.85	7.72	8.55	1.42	7.8	6	4.68	1.01	2.2	1.47	4.94	12.18	7.09
100	64	CHD	Junior high school and below	No	75	No	No	No	No	25.78	6	5.87	51.9	36.3	3.35	107	127	0.8	14	35	34	6.3	85	386	1.64	5.17	8.94	3.84	6.78	5.5	4.44	0.56	2.24	1.64	4.78	11.27	6.79
101	65	CHD	Junior high school and below	No	34	No	No	No	Yes	25.78	6	5.87	51.9	36.3	3.35	107	127	0.28	14	35	34	6.3	85	386	1.64	5.17	9.92	4.7	18.97	9.1	4.38	0.5	2.24	1.64	7.21	11.45	4.24
102	71	CHD	Junior high school and below	No	12	No	Yes	Yes	No	22.04	5	10.39	84.1	10.7	4.16	129	134	5	16	20	47.2	8.32	91	454	1.34	13.59	9.44	2.83	9.67	13.2	5.86	0.82	3.07	1.97	6.11	21.32	5.55
103	65	CHD	Junior high school and below	No	63	No	No	No	Yes	31.11	4	5.69	72.8	20.1	2.41	77	201	1.3	30	20	40.2	18.18	171	560	2.29	15.43	9.25	4.22	13.54	7.5	4.3	0.5	2.18	1.62	3.81	13.35	1.87
104	72	CHD	Senior high school and technical secondary school	No	13	No	No	Yes	No	25.64	7	6.62	64.3	26.4	3.99	123	181	0.18	17	21	47	7.03	61	316	1.08	5.92	8.4	1.04	7.6	5.8	3.54	1.09	1.56	0.89	4.84	12.73	0.56
105	74	CHD	Junior high school and below	No	68	No	No	Yes	No	24.97	7	6.74	61.7	24.5	3.75	114	157	5	8	12	45.1	6.19	44	224	0.95	7.48	10.99	0.57	7.89	6	3.63	1.23	1.43	0.97	4.97	11.23	2.35
106	69	CHD	Junior high school and below	No	107	No	No	Yes	No	20.78	6	6.14	56.6	34.6	2.81	82	118	5	20	31	27	4.7	73	312	1.24	4.79	11.01	6.67	8.7	6	3.8	1.18	1.77	0.85	5.78	13.54	1.78
107	62	Non-CHD	Junior high school and below	No	10	No	No	Yes	No	24.97	7	4.29	51.4	37.7	4.17	125	232	0.3	13	15	47	6.17	58	263	0.7	6.43	8.78	1.43	5.87	5.5	4.7	1.07	2.4	1.23	5.44	14.58	0.23
108	68	Non-CHD	Junior high school and below	No	0	No	No	Yes	No	26.56	6	6.22	55.7	37.5	4.3	129	173	0.66	12	19	47	5.14	55	225	0.86	5.33	9.09	1.76	6.87	5.6	4.54	1.19	2.24	1.11	5.43	13.58	0.78
109	73	CHD	Junior high school and below	No	15	No	No	No	No	19.59	7	4.02	57.1	28.6	3.52	107	190	5	9	18	42.9	2.52	47	155	0.83	6.62	8.42	1.36	7.98	6.1	3.13	0.83	1.38	0.92	4.75	12.96	1.56
110	62	Non-CHD	Senior high school and technical secondary school	No	0	No	No	Yes	No	21.51	4	6.93	55.4	36.3	3.9	125	210	0.18	9	11	43.6	4.18	67	287	0.96	5.68	8.83	1.69	7.3	5.5	4.47	0.89	2.24	1.34	4.85	15.17	0.9
111	69	CHD	Junior high school and below	No	7	No	No	Yes	No	29.69	8	5.82	55.4	38.6	3.73	119	178	5	21	25	49.9	5.64	77	426	0.84	5.7	9.09	2.05	6.66	5.6	6.68	1.1	3.74	1.84	3.4	5.86	5.42
112	81	CHD	Junior high school and below	No	69	No	No	Yes	Yes	22.49	4	4.88	74.7	18.3	3.6	111	66	5	13	19	42	6.4	80	336	1.76	10.04	8.8	2.22	9.76	5.4	4.27	0.81	2.21	1.25	4.58	12.19	2.87
113	86	CHD	Junior high school and below	No	42	No	No	Yes	Yes	22.89	7	8.64	74.9	15.6	3.83	110	123	5	22	174	34	8.4	108	393	2.09	7.58	9.27	1.87	9.8	6.6	5.55	0.92	3.01	1.62	3.91	17.26	1.86
114	61	CHD	Junior high school and below	No	20	No	No	No	No	21.09	7	4.24	52	39.6	4.01	124	166	5	13	19	46	5.3	59	252	0.61	4.79	11.06	6.36	7.56	6.5	3.71	0.92	1.64	1.15	4.97	12.45	3.05
115	71	CHD	Junior high school and below	No	57	No	No	No	Yes	24.44	7	7.94	57.5	34.9	4.12	133	180	1.9	20	18	44.7	6.83	67	295	0.71	9.44	9.19	2.46	9.3	6.6	3.81	0.74	1.8	1.33	4.71	13.01	4.82
116	80	Non-CHD	Senior high school and technical secondary school	No	0	No	No	Yes	No	32.81	8	9.17	69	23.5	4.1	124	209	0.57	16	11	46.7	7.44	96	511	0.86	15.25	8.99	1.33	21.4	8.8	4.17	1.06	1.94	1.17	4.83	13.37	1.19
117	63	CHD	Junior high school and below	No	65	No	No	Yes	No	24.84	5	6.16	77.4	15.9	3.77	121	189	5	10	9	53.7	4.79	76	260	0.86	7.35	8.59	8.43	7.8	6	4.16	1.18	1.72	1.26	4.87	13.18	1.79
118	62	CHD	Junior high school and below	No	17	No	No	Yes	Yes	25.78	7	6.86	53.9	39.3	3.95	125	263	5	9	8	46.7	6.75	55	233	0.76	11.7	9.37	2.44	20.46	7.9	3.49	0.78	1.76	0.95	5.38	12.41	0.7
119	84	CHD	Junior high school and below	No	32	No	No	Yes	Yes	20.44	5	5.14	74.6	17.3	3.58	83	345	0.62	14	20	51.6	9.05	63	320	1.11	13.31	8.7	0.75	20.41	7.4	4.53	1.07	2.35	1.11	4.38	21.81	4.06
120	70	CHD	Junior high school and below	No	42	No	No	Yes	Yes	27.55	6	10.2	87.5	10.9	4.21	133	274	4.83	16	31	43	4.4	63	357	1.05	9.55	9.48	1.96	8.99	7	5.87	1.28	2.7	1.89	3.9	10.54	1.61
121	72	CHD	Junior high school and below	No	34.5	No	Yes	Yes	Yes	24.97	8	6.13	56	36.9	4.42	131	138	5	17	16	43.1	6.45	55	337	0.93	18.54	10.47	3.1	23.45	9.5	4.8	0.93	2.36	1.51	3.8	10.53	1.62
122	67	Non-CHD	College degree or above	No	0	No	No	No	No	19.1	5	5.86	58.5	34.2	4.36	127	201	0.65	16	17	44.6	6.87	57	215	0.57	5.87	8.89	1.55	6.19	5.1	4.44	1.2	1.98	1.26	4.94	12.04	3.01
123	63	Non-CHD	Junior high school and below	No	3	No	No	No	No	29.3	5	5.67	42.5	50.7	4.33	129	144	0.58	25	24	50.6	6	78	297	0.98	6.29	9.08	2.48	6.89	5.5	5.64	0.84	3.29	1.51	4.73	9.08	3.39
124	64	Non-CHD	Junior high school and below	No	7	No	No	No	Yes	25.24	8	6.27	64.8	28.3	4.5	133	231	0.83	8	13	49.7	8.19	61	297	0.72	11.45	8.99	1.05	11.67	7.3	3.36	1.13	1.41	0.82	4.33	11.11	1.47
125	63	CHD	Junior high school and below	No	20	No	No	Yes	No	24.01	7	6.76	49.4	38.6	3.7	106	222	0.83	26	21	46.6	5.72	45	380	0.77	5.47	9.11	2.91	7.98	6	4.52	0.77	2.27	1.48	4.96	11.86	2.2
126	61	CHD	Junior high school and below	No	31	No	No	Yes	No	21.08	4	4.33	56.2	35.3	4.36	126	175	5	23	24	42	4.1	48	360	0.9	5.38	8.61	1.57	7.2	5.8	5.05	0.92	2.65	1.48	4.79	11.78	2.02
127	62	CHD	Junior high school and below	No	11	No	No	Yes	No	27.34	6	4.12	54.6	37.4	4.28	126	181	0.9	17	13	47.7	5.86	60	230	0.78	6.4	8.22	6.32	7.3	6.2	3.11	1.12	1.23	0.76	5.37	12.51	5.34
128	62	Non-CHD	Junior high school and below	No	0	No	No	No	No	20.03	8	3.27	54.8	36.1	2.97	95	118	0.28	13	19	46.5	6.05	71	298	0.61	4.8	7.83	0.68	4.3	5.2	3.9	0.97	1.76	1.17	6.1	12.75	2.55
129	74	CHD	Junior high school and below	No	284	No	No	No	No	20	5	5.11	62.4	20.4	4.46	142	239	5	58	51	43.5	5.75	61	392	0.71	5.16	8.37	1.23	10.26	6.3	4.34	0.96	2.09	1.29	4.65	13.06	2.56
130	69	Non-CHD	Senior high school and technical secondary school	No	2	No	No	Yes	No	25	7	6.06	58.4	33.6	3.92	121	252	3.87	20	16	44.1	5.53	66	309	0.59	6.04	8.75	1.4	7.9	6.2	3.29	1.05	1.29	0.95	5.14	12	0.79
131	79	Non-CHD	Junior high school and below	No	1.5	No	No	No	No	20.44	6	4.54	73.6	19.3	3.14	96	145	5	12	25	47.9	5.47	56	274	0.93	5.39	7.91	0.74	6.7	5.2	2.97	1.03	1.09	0.85	3.74	8.5	14.84
132	74	CHD	Junior high school and below	No	20	No	No	No	No	26.35	6	4.54	73.6	19.3	3.14	96	145	5	12	25	47.9	5.47	56	274	0.93	5.39	8.52	1.12	7.8	6	5.51	1.03	2.79	1.69	4.79	15.25	4.29
133	60	Non-CHD	Junior high school and below	No	0	No	No	No	No	23.14	3	4.16	53.8	34.5	3.82	125	183	5	18	17	44.5	6.42	46	229	0.48	4.79	8.8	1.84	7.2	5.5	4.67	0.94	2.1	1.63	4.43	12.88	1.9
134	63	Non-CHD	Junior high school and below	No	3.5	No	No	Yes	No	26.22	8	7.67	52	42.2	4.1	122	278	5	10	13	47	7.34	53	197	0.87	5.74	8.48	1.08	6.58	5.8	6.46	1.15	3.53	1.78	4.74	11.63	2.42
135	60	Non-CHD	Junior high school and below	No	0	No	No	Yes	No	24.14	4	5.01	48.5	40.5	3.78	117	261	1.33	21	18	47.7	9.25	61	402	1.04	3.82	8.36	1.03	5.03	5.5	5.29	1.1	2.53	1.66	4.5	12.01	1.7
136	73	CHD	Junior high school and below	No	86	No	No	Yes	No	28.89	6	9.5	64.5	30.1	3.79	118	183	2.33	18	14	44.2	8.78	64	424	1.07	5.56	9.11	2.75	5.17	5.2	4.39	0.96	2.1	1.33	5.19	13.81	1.73
137	83	CHD	Junior high school and below	No	13	No	No	Yes	No	20.03	6	4.67	72.6	18.1	3.07	99	151	5	15	24	38.8	6.57	52	227	1.01	11.47	8.3	1.45	10.44	6.8	3.77	0.76	1.7	1.31	5.18	13.71	1.75
138	63	CHD	Junior high school and below	No	4	No	Yes	Yes	Yes	26.22	6	8.8	75.9	18.2	3.95	120	213	1.45	10	11	48	3.14	43	273	0.72	5.7	9.08	2.48	6.49	5.1	3.79	0.99	1.68	1.53	5	12.89	4.62
139	78	CHD	Junior high school and below	No	16	No	No	Yes	No	25.39	6	5.6	60	32.3	3.54	111	194	5	10	16	46	4.66	58	360	0.92	5.82	8.29	7.35	7.6	5.8	5.39	1.31	2.47	1.61	4.34	10.85	3.51
140	68	CHD	Junior high school and below	No	21	No	Yes	Yes	No	23.44	6	7.8	76.4	15.8	3.77	115	187	1.78	9	16	43.8	5.22	57	294	0.83	5.85	9.11	3.17	6.7	5.5	2.92	0.7	1.09	1.13	5.12	12.45	2.39
141	73	Non-CHD	Junior high school and below	No	0	No	Yes	Yes	No	27.56	6	7.31	52.4	38.3	3.93	126	154	0.86	41	35	45.1	6.25	53	372	1.01	7.92	9.06	2.04	9.66	6	3.21	0.93	1.03	1.26	5.64	12.87	3.01
142	72	CHD	Junior high school and below	No	29	No	No	No	Yes	22.66	6	5.13	60	25.1	3.54	105	193	5	50	18	41.2	6.79	62	245	1.13	12.43	8.44	7.37	12.43	6.7	5.46	1.03	2.94	1.67	4.4	12.51	5.35
143	75	CHD	Junior high school and below	No	25	No	No	Yes	Yes	27.34	6	5.14	53.1	37	4.15	115	187	5	19	25	44.1	5.82	69	249	0.9	6.71	9.14	1.93	12.97	7.1	5.93	0.97	3.27	2.34	5.5	11.87	3.46
144	67	CHD	Junior high school and below	No	7	No	Yes	Yes	No	25.81	5	8.65	67.6	26	4.31	128	349	2.69	24	35	48.1	3.42	48	184	0.47	6.02	9.14	1.32	11.11	5.6	5.24	1.51	2.22	1.51	4.85	12.82	10.11
145	80	CHD	Junior high school and below	No	2	No	No	Yes	No	22.66	5	5.99	64.2	28	3.55	109	153	1.25	10	16	42.2	6.52	58	287	0.68	4.66	9.98	5.76	7.2	5.9	4.53	1.27	2.05	1.21	4.66	11.1	2.7
146	77	CHD	Junior high school and below	No	29	No	Yes	Yes	Yes	26.3	7	5.54	49.2	33.2	3.49	110	221	5	20	21	38	5.9	98	227	1.42	12.27	9.56	2.3	16.43	9.5	4.52	0.79	2.29	1.44	4.85	15.48	2.5
147	62	Non-CHD	Senior high school and technical secondary school	No	5	No	No	Yes	No	21.48	6	5.28	68.8	24	3.77	121	143	0.48	20	21	46.4	6.28	61	342	0.52	5.33	8.83	1.82	5.16	5.1	3.6	0.93	1.4	1.27	4.87	11.9	3.13
148	62	CHD	Senior high school and technical secondary school	No	8	No	No	Yes	No	26.95	4	4.26	48.1	38.8	3.98	114	115	5	11	15	49.2	4.75	49	215	0.55	5.04	8.36	6.38	7.68	5.6	4.6	1.25	2.06	1.29	6.07	13.63	0.91
149	81	Non-CHD	Junior high school and below	No	1	No	No	No	No	24.22	5	5.88	62.3	27.4	3.6	115	116	5	27	35	43.8	6.12	64	293	1.09	5.65	8.33	0.81	7.14	5.2	4.7	1.22	2.5	0.98	4.55	11.53	2.26
150	72	CHD	Junior high school and below	No	27	No	No	Yes	Yes	28.72	6	3.3	59.9	29.1	3.93	121	163	5	46	40	48.2	6.71	68	337	1.01	9.35	8.51	1.33	8.23	7	5	0.85	2.7	1.45	5.48	14.02	1.79
151	68	CHD	Junior high school and below	No	13	No	Yes	Yes	No	23.44	6	7.8	76.4	15.8	3.77	115	187	1.78	9	16	43.8	5.22	57	294	0.83	5.85	9.11	3.17	6.7	5.7	2.92	0.7	1.09	1.13	5.12	12.45	2.39
152	63	CHD	Junior high school and below	No	18	No	No	Yes	Yes	27.47	5	8.92	68.5	20.7	4.2	126	272	1.9	23	20	44.3	7.04	68	359	0.57	8.14	10.3	6.38	6.95	7.8	3.3	0.83	1.3	1.17	4.84	12.55	1.93
153	70	CHD	Junior high school and below	No	15	No	No	No	No	23.44	4	3.89	50.6	41	4.08	126	142	5	11	17	45.7	4.93	57	295	0.89	4.79	8.4	7.34	7.88	6	4.05	1.21	1.79	1.05	4.77	12.53	1.78
154	65	Non-CHD	Junior high school and below	No	0	No	No	Yes	No	32.47	6	6.49	52.2	38.4	3.89	117	195	0.56	21	16	46.2	4.48	47	346	0.83	5.02	8.26	1.13	9.76	6.1	3.78	0.86	1.78	1.01	5.03	10.76	1.65
155	61	Non-CHD	Junior high school and below	No	0	No	No	No	No	21.23	8	3.87	47.5	43.6	3.26	97	153	0.78	21	23	44.2	6.11	105	284	1.13	4.17	10.04	1.34	6.97	5.3	8.68	1.1	4.74	2.84	3.12	5.12	8.47
156	65	Non-CHD	Junior high school and below	No	0	No	No	Yes	No	27.34	4	5.12	53.4	36.7	4.26	124	226	5	60	35	42.5	4.92	48	209	0.78	4.74	8.85	1.25	7.78	5.8	5.27	1.35	2.5	1.42	5.38	10.82	4.69
157	74	Non-CHD	Junior high school and below	No	3	No	No	Yes	Yes	19.53	6	6.73	68.3	19.7	4.5	125	128	5	26	30	43.1	5.58	42	396	1.31	5.67	8.32	0.99	8.35	6.6	3.17	0.99	1.21	0.97	17.55	52.69	0.2
158	68	CHD	Junior high school and below	No	23	No	No	Yes	No	30.8	6	8.63	69.1	25.4	4.16	129	134	1.32	17	12	45.3	9.24	52	348	0.83	5.43	9.14	2.27	7.8	6	3.56	0.98	1.55	1.13	5.88	11.82	4.62
159	73	CHD	Junior high school and below	No	20	No	No	Yes	No	27.41	6	6.72	68.5	26.7	4.05	124	190	5	14	11	46.2	7.45	49	194	0.79	5.38	8.39	8.45	7.28	5.6	5.1	1.28	2.53	1.29	4.58	12.16	2.3
160	70	CHD	Junior high school and below	No	5	No	No	Yes	No	24.14	6	5.14	64.8	27.2	3.87	114	186	0.83	19	17	40	6.6	50	202	0.78	5.13	8.89	1.33	8.57	5.7	4.15	1.32	1.77	1.06	5.18	10.94	3.93
161	68	CHD	Junior high school and below	No	142	No	No	Yes	No	15.78	6	4.63	57.9	31.5	4.09	123	144	0.28	15	20	41	5.3	51	236	0.89	7.97	10.25	0.57	8.49	5.9	4.46	1.59	1.82	1.05	5.56	13.52	2.37
162	79	Non-CHD	Junior high school and below	No	7	No	No	No	No	24.44	8	6.38	66.8	24.6	3.5	114	134	1.65	16	26	38	5.9	60	264	0.79	6.57	8.26	0.76	6.25	5.4	4.7	1.33	2.19	1.18	5.17	9.85	4.5
163	64	Non-CHD	Senior high school and technical secondary school	Yes	0	No	No	Yes	Yes	29.3	6	7.53	54.6	37.8	4.35	135	282	0.54	21	10	47.6	4.68	62	332	0.73	11.54	7.72	2.2	13.78	8.2	3.56	0.97	1.54	1.12	5.87	11.8	4.6
164	69	Non-CHD	College degree or above	No	2	No	No	Yes	No	25.78	6	9.74	77.1	18.8	4.14	131	196	2.8	14	21	46	6.51	53	403	0.97	4.53	8.98	1.81	8.25	5.6	5.56	1.13	2.82	1.61	4.81	10.27	2.92
165	65	Non-CHD	Junior high school and below	No	0	No	No	No	No	26.22	7	5.21	56.9	30.9	3.72	115	161	0.82	46	17	45.5	8.74	66	354	1.06	4.55	7.93	3.37	7.9	6	3.43	0.79	1.47	1.17	6.3	11.94	2.73
166	62	CHD	Senior high school and technical secondary school	No	12	No	No	Yes	No	25	7	6.67	69.8	20.8	3.65	111	106	0.25	12	14	47.2	4.85	48	246	0.76	5.8	8.24	6.43	9.71	6	3.94	1.33	1.71	0.9	5.35	13.9	1.73
167	65	CHD	Junior high school and below	No	102	No	Yes	Yes	No	26.77	7	5.46	47	44.8	3.89	118	289	5	11	17	39.7	4.5	37	313	1.41	5.82	8.95	1.32	10.43	6.1	6.05	1.23	3.43	1.39	4.5	10.78	4.56
168	62	Non-CHD	Junior high school and below	No	0	No	No	Yes	Yes	25.71	7	6.97	65.5	20	2.7	78	396	5	6	12	39.5	18.35	252	789	3.24	11.48	9.76	3.35	12.34	6.9	4.38	0.71	2.09	1.58	3.7	14.94	0.93
169	70	CHD	Junior high school and below	No	16	No	Yes	No	No	29.43	6	6.06	42	49.5	4.24	129	182	4.78	28	25	45.9	5.49	42	196	0.68	5.7	9.02	6.42	7.19	5.4	3.76	1.31	1.47	0.99	55.27	11.71	2.79
170	64	Non-CHD	Junior high school and below	No	5	No	No	Yes	No	26.04	6	3.89	60.6	26.6	3.67	112	92	3.62	20	31	45.9	8.49	101	298	1.29	6.48	9	1.75	7.65	5.7	4.23	0.91	2.24	1.08	5.18	14.18	1.34
171	75	Non-CHD	Junior high school and below	No	0	No	No	Yes	No	25.78	7	6.24	56	32.5	4.11	129	278	0.46	17	18	46.2	7.2	44	320	0.85	7.19	9.01	1.11	7.8	5.8	6.32	1.25	3.75	1.32	5.47	10.82	1.44
172	60	Non-CHD	Junior high school and below	No	0	No	No	Yes	Yes	27.55	7	8.09	58	32.3	4.28	130	145	0.35	35	27	47	6.96	57	383	0.76	6.59	8.28	0.95	11.12	6.8	3.54	0.99	1.81	0.74	6.37	12.55	3.58
173	73	Non-CHD	Junior high school and below	No	0	No	No	Yes	No	28.93	5	6.85	62.9	27.7	4.59	134	247	2.79	14	15	47.2	8.24	64	347	1.09	5.07	8.5	0.98	6.9	5.3	4.83	1.31	2.42	1.1	5.12	12.27	1.02
174	63	CHD	Junior high school and below	No	224	No	No	Yes	Yes	27.06	6	5.89	53.2	39.4	3.86	113	230	5	28	19	43.9	2.41	56	203	0.85	18.41	9.33	2.08	16.04	7.1	3.75	0.76	2.06	0.93	5.23	13.81	2.2
175	65	CHD	Junior high school and below	No	133	No	Yes	Yes	No	23.44	6	5.16	59.4	30.6	4.41	129	223	0.81	22	26	48	3.85	49	198	0.78	4.99	8.97	2.54	11.39	6.2	4.77	0.78	2.34	1.02	5.32	13.98	2.34
176	60	CHD	Junior high school and below	No	6	No	No	Yes	No	24.22	5	5.32	60.5	30.8	3.55	107	209	4.78	15	19	44.3	5.1	83	385	1.07	5.89	8.33	7.46	7.48	5.8	7.53	1.34	4.89	1.3	5.42	11.73	1.29
177	63	Non-CHD	Junior high school and below	No	3	No	No	Yes	Yes	26.67	4	7.47	65.4	29.9	4.45	135	295	4.18	15	20	48.1	5.81	54	305	0.86	14.56	9.36	2.24	20.59	8.2	5.15	0.99	2.88	1.28	5.23	12.43	1.14
178	63	Non-CHD	Junior high school and below	No	0	No	No	Yes	No	24.22	8	3.86	44.4	46.8	3.96	122	110	0.98	19	18	44	2.53	84	273	0.79	5	8.63	1.66	7.4	6.1	3.48	0.74	1.84	0.9	5.83	12.33	0.95
179	76	CHD	Junior high school and below	No	50	No	No	Yes	No	23.44	4	7.06	49	40.2	3.78	130	223	5	13	26	46.8	3.66	65	336	1.1	7.4	8.72	1.31	7.9	6.1	3.9	1.09	1.88	0.93	4.64	20.22	0.55
180	65	CHD	Senior high school and technical secondary school	No	11	No	No	Yes	No	23.44	7	5	64.2	28.5	3.41	111	572	5	13	19	48.8	3.8	59	228	0.78	6	8.65	7.38	7.4	5.5	4.69	1.1	2.55	1.04	4.7	11.08	2.61
181	75	Non-CHD	Junior high school and below	No	20	No	No	Yes	No	29.14	7	4.31	47.6	41	3.78	117	191	0.38	15	18	43.5	4.82	49	302	0.87	4.48	8.69	1.66	7.2	5.6	4.87	1	2.83	2.83	4.94	49.37	0.55
182	68	CHD	Junior high school and below	No	52	No	No	Yes	No	17.78	7	5.12	54.6	35.1	3.67	126	146	5	11	17	43.9	4.89	46	254	1.05	5.11	9.1	1.96	7.3	5.3	4.34	0.98	2.31	1.05	5.51	10.31	5.59
183	78	CHD	College degree or above	No	3	No	No	Yes	No	27.89	6	6.21	66.8	24.1	4.46	135	148	0.58	12	13	49.6	7.59	76	368	0.95	5.36	8.85	1.28	4.4	5	4.48	1.34	2.19	0.95	5.23	10.87	5.37
184	76	CHD	Junior high school and below	No	6	No	No	Yes	Yes	29.14	7	5.93	61.8	30.9	3.43	101	216	5	10	12	42.4	4.76	44	211	0.8	7.91	9.53	2.53	11.24	10.4	3.37	0.77	1.69	0.91	5.67	13.97	4.05
185	72	Non-CHD	Junior high school and below	No	0	No	No	Yes	No	21.23	6	9.72	76.9	16.1	4.19	116	131	5	15	22	46.4	4.96	245	245	0.83	7.19	8.37	1.13	7.98	6.2	4.32	1.05	2.26	1.01	4.94	12.89	3.21
186	73	CHD	Junior high school and below	No	88	No	No	Yes	No	32	8	6.42	68.5	20.6	2.94	84	136	5	16	19	39	11.9	154	379	1.96	6.32	10	4.44	8.9	6.5	5.19	1.08	2.77	1.34	4.59	9.9	1.34
187	80	CHD	Junior high school and below	No	56	No	No	No	Yes	25.39	6	14.41	69.9	22	3.99	121	194	5	22	36	41.5	9.72	106	531	1.54	4.8	8.41	1.69	19.2	7.8	4.08	1.02	2.05	1.01	3.98	14.87	7.54
188	74	Non-CHD	College degree or above	No	3	No	Yes	Yes	No	17.48	5	3.05	60.1	31.7	3.15	100	116	4.87	12	14	42.8	7.19	100	450	1.24	12.69	8.39	0.36	9.8	6	5.95	2.48	2.62	0.85	4.6	12.23	1.17
189	80	Non-CHD	Junior high school and below	No	0	No	Yes	Yes	No	19.98	7	6.43	63.6	28.7	3.72	115	237	1.4	17	23	48	8	56	232	0.86	6.33	8.86	1.19	10.14	6.7	4.49	1.29	2.33	0.87	6.19	12.47	3.88
190	65	Non-CHD	Senior high school and technical secondary school	No	0	No	Yes	No	No	26.04	7	5.01	62.6	30.4	3.85	113	172	2.14	15	22	44	8.16	93	273	0.87	4.76	8.47	1.08	5.49	5.7	6.1	1.22	3.61	1.27	4.96	12.31	1.87
191	71	CHD	Junior high school and below	No	36	No	No	Yes	Yes	29.3	7	12.92	73.9	22	4.13	131	171	5	30	122	41	7.9	77	466	1.25	12.17	9.28	2.04	13.56	7.8	6.6	0.97	3.87	1.45	4.98	12.34	1.89
192	73	CHD	College degree or above	No	49	No	No	Yes	No	27.06	7	5.46	88.9	7.2	4.29	121	130	5	21	46	38	3.6	64	295	0.82	6.41	9.04	1.67	7.74	5.4	4.31	1.08	2.17	1.06	4.48	11.02	3.26
193	68	CHD	Junior high school and below	No	52	No	No	Yes	No	17.78	6	5.12	54.6	35.1	3.67	126	142	5	11	17	43	4.89	46	254	1.05	5.11	9.1	1.96	8.7	6	4.34	0.98	2.31	1.05	5.51	10.31	5.59
194	68	CHD	Junior high school and below	No	12	No	No	Yes	Yes	25.97	6	6.43	44.6	45.7	4.05	122	159	5	19	12	45	7	47	269	0.6	6.62	9.28	2.2	10.16	6.3	2.79	0.89	1.03	0.87	6.08	11.29	3.81
195	74	CHD	Junior high school and below	No	106	No	No	Yes	No	22.67	5	4.83	62	27.8	3.22	106	209	3.2	12	14	47.2	5.56	65	351	1.42	5.82	9.32	3.63	8.31	5.4	3.51	0.83	1.66	1.02	4.58	9.93	3.14
196	62	CHD	Junior high school and below	No	20	No	No	No	No	26.67	7	4.9	62.9	30.7	4.15	126	138	5	11	17	33.7	3.7	50	362	0.83	7.8	8.76	2.14	7.9	6	5.27	0.93	3.14	1.2	1.32	131.98	2.27
197	72	CHD	Junior high school and below	No	12	No	No	Yes	Yes	22.66	8	7.5	82.6	14.7	3.77	107	188	3.65	8	10	45.9	11.05	70	389	0.97	6.04	8.83	1.84	11.75	6.5	3.66	1.03	1.54	1.09	5.46	12.57	0.63
198	76	Non-CHD	Junior high school and below	No	4	No	No	Yes	Yes	24.97	8	4.15	57.2	32.1	3.62	106	174	0.33	14	16	39	5.4	108	438	1.17	5.67	8.09	1.14	6	6.6	4.34	1.03	2.22	1.09	5.06	15.19	3.05
199	63	CHD	Junior high school and below	No	37	No	No	Yes	No	29.17	6	4.7	69.2	24.5	3.87	126	208	5	15	17	44.9	2.8	58	318	0.84	6.72	9.5	2.79	7.78	5.4	5.56	0.99	3.05	1.52	5.97	12.2	4.01
200	69	Non-CHD	Junior high school and below	No	0	No	Yes	Yes	No	25.71	8	9.94	68.9	23	4.36	137	285	1.2	60	33	47.4	4.41	54	190	1.21	8.98	8.91	1.8	11.72	6.9	4.27	0.98	2.36	1.01	5.17	11.16	2.97
201	65	CHD	Junior high school and below	No	128	No	No	Yes	No	22.89	4	7.89	57.4	35.1	3.7	117	262	5	22	22	46.9	9.12	77	452	1.18	13.61	9.22	2.63	8.7	6.2	4.43	0.94	2.35	1.14	5.09	9.79	15
202	70	CHD	College degree or above	No	40	No	Yes	Yes	No	22.48	5	6.65	63.1	28.6	4.54	136	204	3.87	21	23	48.7	5.16	52	283	1.31	5.15	8.42	7.36	7.2	5.6	3.44	1.16	1.41	0.87	4.43	11.26	1.67
203	63	CHD	Junior high school and below	No	124	No	No	Yes	Yes	24.61	5	8.52	73.8	22.2	4.41	137	260	5	15	16	50.2	5.05	57	288	1.16	7.65	9.2	2.64	9.8	6.6	4.15	0.97	2.12	1.06	5.12	14.73	1.43
204	70	CHD	Junior high school and below	No	24	No	No	Yes	No	28.57	7	8.96	57.7	36.7	4.07	128	189	2.34	10	11	47	10.82	63	312	1.45	9	9.4	1.53	9.88	6.2	4.13	1.29	2.83	1.01	6.01	12.61	5.33
205	70	Non-CHD	Junior high school and below	No	5	No	No	Yes	No	23.24	7	6.66	63.9	30	4.12	127	209	2.1	19	17	47.7	3.76	34	209	0.7	7.49	8.89	1.69	6.8	5	5.47	1.2	3.23	1.04	5.91	14.93	2.24
206	71	CHD	Junior high school and below	No	52	No	No	Yes	No	27.29	7	5.38	64.4	25.6	3.75	115	200	5	20	22	48.6	6.86	77	300	1.49	5.46	9.02	1.74	7.6	5.9	3.9	1.18	1.87	0.85	5.81	10.88	3.9
207	66	CHD	Junior high school and below	No	42	No	No	Yes	Yes	23.81	4	4.45	51.2	30	3.55	107	209	5	16	17	37	5.2	59	359	1.03	9.71	9.55	4.14	11.59	9.8	5.06	0.65	3.1	1.31	5.39	17.95	1.01
208	60	CHD	Junior high school and below	No	108	No	Yes	Yes	Yes	23.44	6	6.43	58.2	33	4.21	126	213	2.3	40	47	42.3	5.15	26	293	0.9	20.75	10.07	2.5	16.21	11.4	3.67	1.02	1.78	0.95	4.6	14.81	1.53
209	62	CHD	Junior high school and below	No	5	No	No	Yes	No	24.14	6	10.02	55.9	37.4	3.95	127	194	1.86	23	45	47	1.4	43	299	0.72	5.35	8.21	0.82	7.6	5.5	4.06	1.19	1.91	1.91	5.56	13.11	1.15
210	78	CHD	Junior high school and below	No	53	No	No	Yes	Yes	26.71	6	7.02	61.1	26.5	3.09	101	194	2	13	14	37	5.7	55	245	0.97	4.89	9.03	2.45	14.42	7	3.83	0.86	2.01	0.96	5.53	11.87	2.9
211	67	Non-CHD	Junior high school and below	No	0	No	No	Yes	No	22.6	7	5.72	59.6	30.6	3.71	121	197	0.53	10	14	36	5.3	59	194	0.84	6.59	8.41	0.81	6.5	6	3.41	1.19	1.47	0.75	5.18	12.85	2.31
212	66	CHD	Senior high school and technical secondary school	No	138	No	No	No	Yes	21.91	6	3.75	58.9	35.3	3.88	123	141	4.78	20	17	39	4	57	229	0.69	8.42	10.99	0.42	10.67	8.7	6.09	1.76	3.3	1.03	4.89	11.78	4.21
213	71	CHD	Junior high school and below	No	14	No	No	Yes	No	27.56	7	4.47	57.4	35.2	3.72	119	136	1.61	22	18	40	5.2	34	197	0.65	8.44	9.35	3	6.12	6.2	4.01	0.98	1.96	1.07	5	10.56	5.64
214	71	Non-CHD	Junior high school and below	No	0	No	No	Yes	No	31.25	10	6.24	58.5	27.9	4.09	128	173	4.32	25	35	43.7	19.28	176	683	2.69	5.36	8.67	1.5	7.2	5.8	4.64	1.03	2.56	1.05	5.52	12.89	2.86
215	60	Non-CHD	Junior high school and below	No	0	No	Yes	Yes	No	23.31	4	6.02	51.7	37.7	4.23	130	180	0.3	20	20	46.3	9.7	46	333	0.95	5.44	8.54	1.55	4.78	5	3.46	0.96	1.6	0.9	5.21	12.75	3.53
216	71	CHD	Junior high school and below	No	46	No	No	No	Yes	22.22	9	9.82	42.7	48.1	3.63	116	227	2.43	16	26	47.1	6.5	55	324	1.1	5.01	9.25	3.29	8.7	7.2	2.98	0.69	1.37	0.92	6.27	13.34	3.29
217	68	CHD	Junior high school and below	No	68	No	No	Yes	No	22.06	5	4.64	67.5	22.1	3.56	105	139	4.68	19	20	49.1	5.39	59	236	0.83	5.72	9.42	3.97	8	5.9	4.23	0.89	2.01	1.33	4.22	10.47	8.18
218	72	Non-CHD	Junior high school and below	No	1.5	No	No	Yes	Yes	26.49	8	6.92	62.9	29.1	3.58	103	124	5	20	24	47.4	9.78	122	475	1.98	5.53	9.12	1.61	9.8	6.8	4.26	1.22	2.16	0.88	4.21	11.08	1.88
219	67	Non-CHD	Junior high school and below	No	2.5	No	No	Yes	No	27.47	6	6.8	54.7	38	4.31	121	218	2.53	17	15	45.2	7.03	53	383	0.85	5.14	8.8	1.85	6.2	5	4.69	1	2.43	1.26	4.2	11	2
220	65	CHD	Junior high school and below	No	10	No	No	Yes	Yes	19.1	4	4.97	64.7	27.6	4.05	112	251	4.8	10	11	44.1	8.15	45	210	0.67	8.79	9.85	3.18	11.06	7	5.01	0.96	2.63	1.42	5.26	13.69	3.2
221	62	Non-CHD	Junior high school and below	No	1.5	No	No	No	No	21.48	7	7.18	66.7	26.9	4.16	131	156	3.38	15	13	45.6	5.03	50	226	0.79	4.99	7.78	4.15	7.6	6	4.99	0.89	2.53	1.57	5.82	13.57	4.05
222	76	Non-CHD	Junior high school and below	No	6	No	No	Yes	No	30.08	8	6.14	58.5	33.1	3.76	118	328	0.43	15	17	46.3	7.07	83	401	1	7.73	9.36	0.56	9.81	6.2	2.96	0.77	1.13	1.06	5.29	11.38	1.87
223	76	CHD	Junior high school and below	No	38	No	No	No	No	28.54	6	7.5	62.8	24.1	3.67	109	225	0.48	18	22	40.7	5.95	50	403	1.07	5.11	9.54	3.8	7.9	5.9	4.9	0.82	2.66	1.42	5.59	12.64	8.09
224	68	CHD	Junior high school and below	No	35	No	Yes	Yes	No	25.33	8	6.19	66.9	25.3	4.42	133	170	2.15	24	23	44.6	7.04	61	265	1.02	5.76	8.24	6.27	4.55	5.6	4.13	1.21	1.77	1.15	4.82	12.94	9.02
225	71	CHD	Junior high school and below	No	6	No	No	Yes	Yes	29.3	5	8.25	65.5	28.4	3.89	116	192	0.46	27	27	45.5	4.55	66	278	0.79	7.66	9.25	1.19	8.7	6.8	4.64	1.5	1.99	1.15	5.76	13.17	2.75
226	66	CHD	Junior high school and below	No	62	No	No	Yes	Yes	23.44	6	8.42	64.5	25.8	3.82	106	233	5	30	19	42.8	12.22	95	264	1.83	10.2	9.38	2.27	19.8	10.2	3.26	0.64	1.6	1.02	5.12	10.72	2.38
227	64	CHD	Junior high school and below	No	53	No	No	No	No	24.44	7	6.92	69.8	23.5	3.21	104	164	5	18	37	44.8	11.49	93	450	1.55	5.49	8.45	1.32	7.6	5.9	4.75	0.96	2.53	2.53	6.69	14	1.69
228	70	Non-CHD	Junior high school and below	No	0	No	No	Yes	Yes	32.77	6	6.44	52.8	37.6	3.59	111	160	0.64	19	14	39.9	9.32	72	268	0.97	15.66	9.03	2.15	10.17	8.7	3.08	0.67	1.45	0.96	6.05	11.2	1.03
229	66	Non-CHD	Junior high school and below	No	0	No	No	Yes	Yes	28.91	8	6.3	50.5	41	4.32	128	216	5	22	23	39	5.8	60	350	0.98	6	9.17	2.76	5.87	6	3.61	0.8	2.36	1.11	5.29	12.83	1.2
230	76	CHD	Junior high school and below	No	30	No	No	No	No	28.54	6	7.5	62.8	24.1	3.67	109	225	0.48	18	22	40.7	5.95	50	403	1.07	5.11	9.42	3.8	7.6	5.8	4.9	0.82	2.66	1.42	5.59	12.64	8.09
231	62	Non-CHD	Junior high school and below	No	0	No	Yes	No	No	27.34	5	7.29	56.2	36.2	4.55	131	174	3.28	16	15	45.3	6.39	41	346	0.74	7.18	8.53	1.11	5.68	6	5.09	1.05	2.58	1.46	7.35	13.86	1.35
232	70	CHD	Junior high school and below	No	6	No	No	No	No	23.83	6	5.32	57.3	34.3	3.84	121	163	0.9	22	21	44	4.8	59	251	1.26	4.94	8.57	1.64	6.7	5.4	4.35	0.9	2.28	1.17	6.19	9.87	1.53
233	76	CHD	College degree or above	No	12	No	No	No	No	18.22	6	5.35	65.1	26.5	3.96	124	88	4.8	13	21	41	5.7	65	222	1	8.79	8.32	0.81	7.9	6.2	5.41	1.31	2.79	1.31	5.84	13.65	0.66
234	69	Non-CHD	Junior high school and below	No	0	No	Yes	Yes	No	26.67	6	6.42	67.3	21.4	4.04	128	257	0.56	10	15	49.8	5.39	30	322	0.96	5.04	8.24	0.96	5.87	5.8	5.41	1.14	3.15	1.12	5.72	15.35	0.92
235	67	CHD	Junior high school and below	No	14	No	Yes	Yes	Yes	31.24	6	6.48	69.1	24.5	3.64	112	156	4.58	10	15	37	4.7	57	231	1.07	4.34	8.53	1.66	6.65	6.1	2.63	0.8	0.93	0.9	5.88	13.16	5.7
236	75	CHD	Junior high school and below	No	48	No	No	Yes	No	32.89	8	6.11	57.4	35.1	4.2	134	174	5	12	15	45.3	6.98	55	325	0.96	7.36	8.39	4.63	5.45	6.1	3.61	1.1	1.53	0.98	5.46	16.44	3.77
237	73	CHD	Junior high school and below	No	124	No	No	Yes	No	26.4	6	4.73	64.5	27.3	3.97	117	144	0.91	9	13	48.4	7.35	44	277	0.85	5.63	9.13	2.85	7.01	5.6	5.14	0.82	2.8	1.52	5.95	11.55	2.27
238	65	CHD	Junior high school and below	No	122	No	No	No	Yes	19.53	6	6.01	50.4	41.7	2.42	98	209	5	26	59	34.7	2.91	41	182	0.81	5.05	10.64	1	12.65	8.1	3.63	0.88	1.71	1.04	5.17	11.12	5.68
239	73	CHD	Junior high school and below	No	48	No	No	Yes	No	25.24	7	5.69	63	31.8	3.43	107	147	1.85	14	17	44.1	3.27	47	310	0.82	5.75	9.02	2.06	7.23	5.7	2.77	0.87	1.07	0.83	4.58	12.21	0.97
240	64	Non-CHD	Junior high school and below	No	0	No	No	Yes	No	25.39	8	6.39	56.2	32.4	4.54	137	226	0.51	21	22	48.5	5.15	50	349	0.84	5.46	9.52	0.34	8.33	5.7	5.2	0.9	2.76	1.54	5.2	10.19	4.14
241	63	Non-CHD	Junior high school and below	No	0	No	No	Yes	Yes	25.39	8	10.09	59.8	30	4.1	131	265	0.38	11	17	50.4	9.79	87	378	1.26	4.63	7.93	2.56	9.8	8.2	4.18	0.93	2	1.25	5.83	9.38	1.38
242	70	CHD	Junior high school and below	No	29	No	No	No	Yes	23.01	5	7.68	58	33.8	3.61	109	172	5	17	21	47.4	12.07	76	354	1.17	7.09	9.18	2.2	10.2	7.1	5.72	0.95	3.2	1.57	4.86	8.79	2.3
243	72	CHD	Junior high school and below	No	47	No	No	No	No	25.3	4	5.32	67.6	24.3	3.4	111	286	5	29	19	41.7	5.44	69	199	0.8	7.06	9.02	2.13	8.1	6.2	3.87	0.8	1.87	1.2	5.34	15.07	1.93
244	84	CHD	Junior high school and below	No	76	No	No	Yes	No	24.97	6	15.61	79.3	12.8	4.22	130	177	5	29	82	38	7.3	102	380	1.65	7.27	8.98	1.32	9.8	6.6	4.6	1.05	2.31	1.24	4.92	19.1	0.96
245	86	Non-CHD	Junior high school and below	No	0	No	No	No	No	20.03	8	6.59	77.6	15.5	3.43	99	112	5	178	189	39.4	12.34	127	423	1.15	8.73	7.98	1.07	7.04	6.6	2.76	0.69	1.15	0.92	3.84	19.84	5.33
246	63	Non-CHD	Junior high school and below	No	0	No	No	Yes	Yes	25.39	8	10.09	59.8	30	4.1	131	265	0.65	11	17	50.4	9.79	87	378	1.26	4.63	7.73	2.56	12.8	8.2	4.18	0.93	2	1.25	5.83	9.38	1.38
247	77	CHD	Junior high school and below	No	70	No	No	Yes	No	18.97	7	5.69	54.1	29.4	3.07	96	224	5	68	88	34	3.42	56	292	1.01	7.62	9.37	2.66	8.7	6	5.32	0.99	2.56	1.77	5.15	12.99	2.16
248	62	CHD	Junior high school and below	No	24	No	No	Yes	Yes	27.18	5	6.04	61.4	31.4	3.77	115	210	2.31	14	14	46.8	9.8	73	245	0.8	16.67	10.11	4.49	19.08	8.5	3.98	0.73	1.91	1.34	5.28	11.23	5.72
249	85	CHD	Junior high school and below	No	62	No	No	Yes	Yes	19.53	6	6.97	62.9	25.4	3.3	111	164	5	10	18	42.6	8.77	94	390	1.71	19.27	8.65	8.45	19.87	7.3	4.49	1.18	2.07	1.24	5.89	13.24	0.59
250	65	CHD	College degree or above	No	30	No	No	Yes	Yes	28.13	5	7.74	51.6	41.2	4.35	130	265	2.11	16	21	49.6	8.52	60	227	0.7	13.89	10.24	3.25	16.18	11.4	7.62	1.02	4.49	2.11	4.5	10.44	21.07
251	62	Non-CHD	Senior high school and technical secondary school	No	7	No	No	Yes	Yes	22.89	8	9.13	79.6	15.4	4.11	128	151	0.34	10	12	50.8	7.36	50	240	0.71	3.5	8.27	1.64	14.95	6.3	2.49	0.66	0.99	0.84	4.64	15.45	1.65
252	72	Non-CHD	Junior high school and below	No	0	No	No	Yes	No	28.3	7	7.4	53.7	35.1	4.42	140	187	1.2	15	19	45.9	11.3	69	334	0.99	7.36	8.71	1.96	9.04	6.1	5	0.85	2.82	1.33	5.06	11.15	1.28
253	74	Non-CHD	Junior high school and below	No	0	No	Yes	Yes	Yes	22.48	8	5.75	63	29.6	3.57	115	95	0.16	15	18	36.5	4.5	66	364	0.9	7.69	7.82	2.56	8.7	6.8	4.87	1.09	2.55	1.23	3.95	14.26	1.97
254	62	Non-CHD	College degree or above	No	0	No	No	No	No	16.53	6	6.99	67.2	26.3	3.7	122	151	0.36	12	18	40	4.6	59	237	0.79	11.88	8.14	0.69	7.6	5.2	5.86	1.38	3.03	1.45	4.01	12.63	3.95
255	68	Non-CHD	Junior high school and below	No	0	No	No	No	No	23.8	8	5.44	46.8	43.5	4.2	127	194	0.43	20	20	40	4.9	48	276	0.77	5.15	8.87	1.38	7.4	5.6	6.23	1.16	3.48	1.59	5.21	11.45	5.49
256	61	Non-CHD	Senior high school and technical secondary school	No	0	No	No	No	No	23.01	6	7.21	57.1	35.8	4.22	132	178	0.48	17	16	47.2	5.74	78	300	0.93	6.03	8.18	0.82	9.71	6.5	3.52	1.07	1.46	0.99	5.14	11.35	2.93
257	75	CHD	Junior high school and below	No	102	No	No	Yes	No	19.02	6	4.18	65.7	21.6	3.36	101	147	3.96	9	16	41	7.73	62	238	1.02	5.38	8.39	0.78	8.2	6	3.9	1.27	1.57	1.06	5.44	14.44	0.32
258	71	CHD	Junior high school and below	No	120	No	Yes	No	Yes	24.03	4	3.79	58.4	31.9	3.29	104	155	3.52	14	15	41.2	3.85	74	305	1.04	19.79	8.39	1.51	22.31	7.9	2.77	0.73	1.08	0.96	4.64	14.5	2.98
259	61	Non-CHD	Junior high school and below	No	0	No	No	No	No	23.01	6	7.21	57.1	35.8	4.22	132	178	0.48	17	16	47.2	5.74	78	300	2.3	6.03	8.36	0.82	9.71	6.5	3.52	1.07	1.46	0.99	4.8	11	2.3
260	76	Non-CHD	Junior high school and below	No	0	No	No	Yes	No	22.22	6	8.35	73.8	13.1	3.66	112	195	5	9	16	43.6	5.99	78	405	1.08	4.41	8.45	2.05	6.9	5.2	3.09	0.6	1.34	1.15	4.36	13.5	4.47
261	68	CHD	Junior high school and below	No	41	No	No	Yes	Yes	24.84	6	8.23	56.7	35.9	4.38	134	245	0.47	25	20	48	5.34	69	392	0.95	8.23	9.29	2.18	15.59	9.5	3.85	0.76	1.8	1.29	4.54	11.54	7.28
262	67	CHD	Junior high school and below	No	32	No	No	Yes	Yes	25.32	6	8.31	60.9	32.9	3.52	115	230	1.38	15	21	45.1	4.27	68	451	1.02	5.19	9.24	2.3	13.7	8.4	4.45	0.86	2.21	1.38	4.38	10.53	2.25
263	62	CHD	Junior high school and below	No	38	No	No	Yes	No	27.47	3	4.76	60.7	32.5	3.89	122	163	1.73	20	28	45.6	6.16	67	467	1.08	5.35	8.67	1.41	7.8	5.5	5.02	1.09	2.58	1.35	5.39	13.61	5.18
264	83	CHD	Junior high school and below	No	96	No	Yes	Yes	Yes	25.39	8	7.39	66.6	21.4	2.92	89	156	4.86	10	12	48.2	13.69	193	333	3.46	4.21	8.76	2.65	13.2	6	2.27	0.57	0.74	0.96	4.5	11.87	2.35
265	68	CHD	Junior high school and below	No	86	No	No	Yes	No	22.06	6	3.49	61.7	26.1	3.35	99	158	1.04	49	16	46.9	5.08	56	271	0.9	5.4	8.8	0.81	7.8	5.8	4.32	2.07	1.18	0.73	4.53	11.04	7.2
266	75	CHD	Junior high school and below	No	28	No	No	Yes	Yes	22.66	7	6.26	64.2	29.8	3.75	114	206	4.68	9	12	45.9	9.13	85	358	0.81	16.17	8.63	1.8	9.96	7.8	4.12	0.86	2.03	1.23	4.77	12.28	0.94
267	65	Non-CHD	Senior high school and technical secondary school	No	2.5	No	Yes	No	No	25.81	8	5.41	60.4	31.3	4.1	126	148	0.78	19	25	45	3.7	49	221.5	0.84	4.71	8.53	1.01	5.7	5.1	4.13	1.55	1.97	0.61	3.56	11.81	8.31
268	67	CHD	Junior high school and below	No	58	No	No	No	No	22.68	6	4.23	57.2	33.1	3.32	104	152	5	14	28	43.7	4.91	60	178	0.63	6.06	8.42	6.48	7.04	6	5.49	1.03	2.9	1.56	3.75	7.97	4.34
269	72	CHD	Junior high school and below	No	88	No	No	Yes	Yes	29.14	6	5.77	55.5	33.3	3.77	113	165	0.62	18	16	43.8	7.42	64	357	0.95	11.49	8.9	1.23	13.59	7.9	3.51	1.13	1.32	1.06	3.87	8.97	4.53
270	62	CHD	Junior high school and below	No	54	No	No	No	Yes	24.49	6	5.21	59.3	28.1	2.81	81	254	0.33	4	12	42.8	11.24	189	572	3.43	5.08	9.44	4.03	12.31	7.2	3.85	0.61	1.93	1.31	5.07	13.04	0.87
271	74	Non-CHD	Junior high school and below	No	0	No	Yes	Yes	No	26.04	6	5.3	69	24.4	3.75	112	179	0.1	13	21	43.6	6.39	59	219	0.78	10.26	8.05	0.51	6.42	6.1	3.97	1.36	1.65	0.96	5.2	12.89	1.42
272	64	CHD	Junior high school and below	No	104	No	Yes	Yes	No	22.67	6	6.24	48.1	44.6	3.57	113	213	4.32	20	18	45	8.09	63	461	0.85	6.87	9.23	2.51	6.48	6.1	4.12	0.92	1.92	1.3	6.1	11.82	1.71
273	67	Non-CHD	Junior high school and below	No	2	No	Yes	Yes	No	25.39	8	7.04	69.2	24.3	4.12	122	158	5	18	21	44.7	6.63	64	251	0.81	4.92	8.47	1.18	6.8	5.2	6.37	1.21	3.54	1.62	5.28	12.37	7.12
274	65	CHD	Junior high school and below	No	90	No	No	Yes	No	25.71	6	5.61	61.5	31.7	3.66	112	264	5	12	17	44.9	4.64	46	290	0.84	5.47	8.94	1.85	8.9	6.4	5.34	1.06	2.74	1.54	5.24	13.13	2.09
275	62	CHD	Junior high school and below	No	54	No	No	No	Yes	24.49	6	5.21	59.3	28.1	2.81	81	254	0.88	4	12	42.8	11.24	189	572	3.43	5.08	9.44	4.03	12.31	7.2	3.85	0.61	1.93	1.31	5.07	13.04	0.87
276	64	CHD	Junior high school and below	No	106	No	Yes	Yes	Yes	24.44	6	9.87	66.6	27.6	4.49	127	433	5	26	28	45.6	5.74	70	463	1.08	12.42	10.43	6.99	13.13	9.1	6.09	0.74	3.29	2.06	4.52	14.96	3.7
277	85	CHD	Junior high school and below	No	112	No	No	Yes	Yes	25.39	6	7.96	73.8	20.5	4.37	127	220	3.45	14	17	45.5	7.56	75	282	1.05	17.73	9.05	6.52	26.37	10.2	3.97	0.96	1.87	1.14	4.3	12.38	1.75
278	70	Non-CHD	Junior high school and below	No	3	No	No	Yes	No	27.73	4	4.76	56.3	33.6	4.32	125	176	0.36	37	28	39.6	6.53	55	367	0.95	7.94	8	0.67	8.14	5.9	5.58	1.17	2.98	1.43	4.71	11.7	2.06
279	64	CHD	Junior high school and below	No	50	No	Yes	Yes	No	26.56	6	5.77	48.7	45	4.08	125	194	3.67	12	16	47.2	4.64	48	366	0.95	7.05	8.87	2.2	7.68	5.8	4.43	0.76	2.31	1.36	5.19	11.52	1.89
280	66	CHD	Junior high school and below	No	11	No	No	Yes	No	25.72	7	6	65.1	24.9	4.18	124	303	1.43	18	15	43.5	7.55	63	333	0.86	6.59	9.24	2.82	7.2	5.8	6.17	0.85	3.55	1.77	4.36	14.22	1.38
281	74	CHD	Junior high school and below	No	35	No	No	No	No	19.43	6	4.73	71.7	17.8	3.77	113	140	0	12	18	42.1	4.87	64	210	0.9	8.07	8.46	0.62	6.75	6	4.72	1.85	1.76	1.11	4.83	15.07	1.13
282	66	CHD	Junior high school and below	No	60	No	No	Yes	Yes	30.09	4	7.99	66.3	25.6	3.98	124	124	5	24	23	43.4	6.27	55	325	0.89	12.18	9.1	1.84	13.03	7.8	4.89	0.79	2.68	1.42	4.35	12.47	1.61
283	64	CHD	Junior high school and below	No	50	No	Yes	Yes	No	26.56	6	5.77	48.7	45	4.08	125	194	2.46	12	16	47.2	4.64	48	366	0.95	7.05	8.88	2.22	7.8	6	4.43	0.76	2.31	1.36	5.19	11.52	1.89
284	65	Non-CHD	Junior high school and below	No	3	No	No	No	No	23.31	6	3.74	61.4	30.2	3.55	114	141	0.27	16	20	47.5	7.93	62	287	0.87	5.07	8.03	1.14	7.2	5.4	3.69	0.74	1.82	1.13	4.24	11.28	1.52
285	65	CHD	Junior high school and below	No	23	No	Yes	No	No	20.4	7	8.67	75.2	18.4	4.13	123	162	0	26	23	48.3	4.23	59	325	0.91	8.96	8.94	2.05	7.35	5.8	2.83	0.83	1.07	0.93	5.13	13.85	2.68
286	63	CHD	Junior high school and below	No	40	No	No	Yes	Yes	24.61	4	7.66	74.5	19.4	4.19	129	245	2.36	17	17	46.9	4.1	59	231	0.72	12.47	9.03	1.83	12.11	6.9	3.35	0.94	1.38	1.03	4.55	13.17	1.37
287	64	CHD	Junior high school and below	No	52	No	Yes	Yes	No	23.31	7	4.9	48	42.8	3.98	109	183	5	10	15	45.2	7.78	59	346	0.91	6.42	9.05	2.19	5.75	6	7.97	0.83	5.1	2.04	4.25	12.08	2.48
288	71	CHD	Junior high school and below	No	66	No	No	Yes	Yes	30.39	6	5.36	61.6	32.5	3.82	116	217	4.6	13	15	47.3	8.6	45	295	0.76	6.37	9.34	2.2	15.35	7.4	2.71	0.6	1.15	0.96	4.5	11.87	2.86
289	66	Non-CHD	College degree or above	No	8	No	No	No	No	22.27	5	4.11	52.8	33.7	3.55	117	224	0.36	15	21	42.4	6.45	57	200	0.57	8.23	8.68	1.46	7.15	5.8	5.08	1.01	2.62	1.45	4.39	14.24	0.38
290	61	CHD	Junior high school and below	No	12	No	No	No	No	23.78	6	6.36	55.2	35.3	3.93	127	201	0.22	15	23	44.6	3.9	54	242	1.06	5.01	8.01	5.68	5.6	5	3.45	0.93	1.41	1.11	4.38	10.36	0.5
291	66	Non-CHD	Junior high school and below	No	0	No	No	Yes	No	34.63	7	4.49	51.2	31.1	3.85	116	180	5	43	51	40.8	5.29	54	336	1.05	8.05	8.84	1.3	7.39	5.8	5.23	1.2	2.74	1.29	6.16	14.99	2.54
292	67	CHD	Junior high school and below	No	29	No	No	Yes	No	22.67	4	3.78	52.8	33.3	3.55	115	98	0.6	32	32	43.3	6.01	53	240	0.93	6.26	8.43	7.38	6.75	5.8	6.24	1.64	3.21	1.39	4.74	14.18	2.44
293	74	CHD	Junior high school and below	No	6	No	No	Yes	No	22.67	6	7.1	54.1	36.4	4.1	127	194	4.8	10	20	42.8	5.41	71	190	1.15	5.5	8.51	0.9	7.9	5.8	6.3	1.32	3.554	1.44	5.13	14.25	1.11
294	69	Non-CHD	Senior high school and technical secondary school	No	0	No	No	No	No	19.33	6	4.09	59.1	30.6	3.57	110	179	0.18	13	22	47.1	11.89	65	315	1.11	6.44	8.16	0.54	7.2	5.3	5.18	1.65	2.71	0.82	5.02	14.36	0.28
295	62	Non-CHD	Junior high school and below	No	5	No	No	No	No	22.43	7	6.98	53.8	40	4.31	128	210	0.44	20	20	43.7	6.11	50	207	0.96	5.12	8.47	1.1	7.3	5.6	5.95	1.14	3.31	1.5	4.85	11.98	8.83
296	77	CHD	Junior high school and below	No	12	No	Yes	Yes	No	22.89	6	7.91	60.3	29.8	4.09	128	230	5	22	21	45.5	5.96	63	314	1.27	5.9	9.63	3.98	7.27	6	6.25	1.04	3.21	2	4.42	11.51	3.48
297	68	CHD	Junior high school and below	No	172	No	No	Yes	Yes	31.22	7	4.56	55.5	34.6	3.92	120	188	1.47	15	17	40	6	65	230	0.86	10.84	9.54	2.34	11.73	6.7	4.36	1.01	2.2	1.15	4.59	11.36	2.95
298	74	CHD	Junior high school and below	No	68	No	No	Yes	No	24.44	6	5.95	71.2	18.8	3.22	103	196	2.76	17	19	48	10.63	94	587	1.15	6.97	10.08	5.58	7.98	6	6.06	1	3.07	2.16	4.7	9.68	3.91
299	63	Non-CHD	Junior high school and below	No	3.5	No	No	No	No	25.24	5	7.05	58.3	33.5	3.73	125	172	0.5	17	25	42.4	6.63	48	270	0.62	4.82	8.74	1.54	6.07	5.4	4.02	1.06	1.93	1.03	4.37	11.89	1.63
300	63	Non-CHD	Senior high school and technical secondary school	No	0	No	No	Yes	No	23.62	4	5.69	41.2	44.5	3.74	115	186	1.53	15	15	46.6	5.89	47	291	0.73	6.39	7.71	2.49	7.28	5.8	6.47	1.11	3.63	1.73	5.21	11.87	2.34
301	65	Non-CHD	Junior high school and below	No	2	No	No	Yes	No	31.25	4	5.22	50.5	42.3	4.51	133	143	0.68	16	14	45.5	6.06	53	252	0.78	4.8	9.2	2.37	6.87	5.6	4.41	1.01	2.08	1.32	4.35	10.78	1.51
302	70	CHD	Junior high school and below	No	60	No	No	No	No	22.22	6	4.67	61.9	31.2	3.65	120	133	0	12	16	47.2	14.14	42	285	0.93	5.62	8.31	1.23	5.64	5.5	3.5	0.92	1.59	0.99	4.48	11.5	1.18
303	72	CHD	Senior high school and technical secondary school	No	27	No	No	No	Yes	25.34	6	6.17	75.5	15.5	4.48	131	154	1.29	14	12	42.4	8.63	78	259	0.9	9.52	8.85	1.36	13.18	5.8	4	1.06	1.97	0.97	5.3	11.02	5.16
304	78	CHD	Junior high school and below	No	10	No	No	No	No	19.56	6	6.34	73.3	15.9	3.76	117	189	4.56	12	15	45.6	6.55	55	200	0.93	6.68	8.53	0.78	8.78	6.2	4.45	1.29	2.14	1.02	4.86	14.93	1.55
305	71	CHD	Senior high school and technical secondary school	No	8	No	No	Yes	No	23.88	6	4.18	70.4	18.3	3.92	118	200	5	11	14	45.7	7.98	62	302	0.98	5.37	7.78	6.86	7.98	6	2.27	0.79	0.78	0.7	4.04	14.58	2.23
306	73	CHD	Junior high school and below	No	40	No	No	Yes	No	29.96	7	8.46	64.4	26.1	3.26	98	149	4.68	14	17	44.4	16.49	93	414	1.84	6.9	9.13	2.49	7.2	5.5	5.67	1.01	2.99	1.63	4.19	9.44	2.28
307	70	CHD	Junior high school and below	No	9	No	No	Yes	No	29.24	6	5.51	52.9	37.4	3.9	113	201	5	11	14	39.4	8	444	434	0.97	6.58	8.61	1.35	7.85	6.2	4.57	0.99	2.43	1.15	4.56	13.9	2.25
308	61	Non-CHD	Junior high school and below	No	3	No	No	No	No	20.96	8	5.13	67.5	23.9	3.75	118	130	0	12	13	39.5	5.94	50	228	0.78	10.77	8.39	0.63	8.98	6.5	3.95	1.2	1.22	1.53	4.3	13.05	0.61
309	72	Non-CHD	Senior high school and technical secondary school	No	0	No	No	Yes	No	22.67	7	9.31	64.7	27.2	3.36	107	183	5	13	17	49.1	8.66	56	488	0.94	6.24	7.74	3.2	7.36	5.8	4.97	1.09	2.51	1.37	5.13	10.44	7.9
310	69	CHD	Junior high school and below	No	94	No	No	Yes	Yes	31.22	4	8.39	70.1	22	3.79	110	222	5	16	13	45.3	3.48	35	290	0.79	13.52	9.43	2.3	14.34	6.3	3.98	0.88	1.46	1.64	4.74	13.1	0.47
311	84	CHD	Junior high school and below	No	57	No	No	Yes	No	31.22	6	4.57	56.4	30.4	4.04	127	175	3.86	36	35	40.7	8.3	51	302	1.13	7.69	8.98	1.28	7.98	6.2	6.59	1.27	3.76	1.56	4.48	13.04	2.15
312	66	CHD	Junior high school and below	No	53	No	Yes	Yes	Yes	23.44	6	8.04	50.8	39.6	4.09	122	233	5	12	10	40.5	7.63	41	298	0.85	17.88	10.83	5.3	22.24	12.1	4.74	0.81	2.43	1.5	4.32	13.59	1.81
313	74	CHD	Junior high school and below	No	65	No	Yes	Yes	Yes	25.81	6	6.83	54.9	36.9	4.05	124	256	5	8	11	46.5	5	53	280	0.99	6.61	9.5	1.77	23.75	7.8	6.28	1.14	3.38	1.76	5.28	12.61	1.63
314	78	CHD	Senior high school and technical secondary school	No	50	No	Yes	Yes	Yes	24.14	4	5.81	63.1	26.5	3.44	101	246	4.8	8	11	43.3	13.75	153	519	2.18	8.6	9.49	2.39	14.31	6.7	5.36	0.9	2.85	1.61	4.65	13.21	2.23
315	65	Non-CHD	College degree or above	No	2	No	No	No	No	27.18	6	6.18	54.9	35.3	4.14	117	167	0.18	23	20	41	5.4	59	312	0.96	5.68	8.95	1.45	7.28	5.3	3.62	1.11	1.32	1.19	4.45	12.76	2.65
316	71	CHD	Junior high school and below	No	20	No	No	No	No	23.11	6	5.57	54.3	37.3	3.58	113	138	5	11	22	34.9	5.3	66	357.8	0.97	4.35	8.48	4.37	7.6	5.8	4.39	1.14	1.93	1.32	4.26	13.43	4.76
317	78	CHD	Junior high school and below	No	52	No	No	Yes	Yes	24.61	8	7.31	62.9	30.3	4.19	129	119	5	29	40	49.4	7.76	75	424	1.11	3.54	10.76	8.5	11.97	7.8	4.26	0.8	1.83	1.63	3.7	9.64	2.57
318	71	CHD	Junior high school and below	No	36	No	No	Yes	No	22.06	5	5.2	73	16.7	3.76	116	213	2.68	8	13	43.6	5.07	69	299	1.07	6.67	8.43	4.68	8.2	5.8	3.7	1.28	1.31	1.11	5.86	18.74	0.53
319	69	CHD	Junior high school and below	No	38	No	No	Yes	Yes	25.39	6	5.42	66.9	24.8	3.44	105	186	2.15	11	14	47.8	11.98	93	296	1.54	6.74	8.65	2.58	9.22	6.9	4.25	0.77	1.72	1.76	4.34	14.87	1.81
320	86	CHD	Junior high school and below	No	128	No	No	No	Yes	23.53	8	6.15	58.9	26.6	3.02	95	193	5	13	17	37.2	16.58	150	420	2.16	10.29	9.94	9.32	14.12	7.6	3.65	1.13	1.36	1.16	3.57	13.79	2.15
321	61	CHD	Junior high school and below	No	15	No	No	Yes	No	26.37	6	7.24	65.3	25.7	3.85	118	237	5	19	18	44.8	4.88	70	317	0.86	7.71	8.8	1.49	7.88	5.9	4.66	0.95	2.34	1.37	4.99	10.84	2.66
322	68	CHD	Junior high school and below	No	29	No	No	Yes	Yes	23.44	7	5.09	57.4	31.6	3.8	120	313	4.6	14	20	42.8	9.04	76	338	0.75	8.26	8.76	7.58	11.19	5.7	5.56	1.23	2.7	1.63	4.03	12.06	5.05
323	70	Non-CHD	Senior high school and technical secondary school	No	0	No	No	No	No	22.89	8	7.22	54.6	33.8	4.12	125	223	0.47	12	16	41.8	6.34	59	288	0.91	4.99	8.02	0.65	7.46	5.6	4.77	0.74	2.39	1.64	5.09	12.5	1.14
324	70	CHD	Junior high school and below	No	26	No	Yes	Yes	No	25.33	6	6.92	60.9	32.7	4.19	132	278	3.68	39	32	50.1	6.35	67	438	0.92	6.56	9.6	3.08	7.28	5.4	7.27	1.2	3.87	2.2	4.78	12.55	4.04
325	62	Non-CHD	Junior high school and below	No	0	No	No	Yes	No	23.95	6	6.71	52.5	39.9	3.82	128	225	0.36	17	15	45.1	8.61	46	244	0.86	5.24	9.06	1.88	7.24	5.5	6.72	1.24	3.58	1.9	4.55	10.23	14.76
326	63	CHD	Junior high school and below	No	6	No	No	Yes	No	22.66	8	5.06	52.6	36.5	4.24	128	216	3.86	22	28	43.4	5.54	62	168	0.74	4.94	11.11	6.34	6.87	5.9	5.48	1.16	2.77	1.55	4.85	11.54	2.29
327	61	CHD	Junior high school and below	No	9	No	No	Yes	No	32.03	7	6.12	61.8	30.1	4.61	132	258	5	11	16	47.7	5.94	55	291	0.81	5.23	9.04	1.65	7.86	5.9	6.22	1.2	3.18	1.84	4.74	12.64	3.2
328	69	CHD	Junior high school and below	No	32	No	No	Yes	Yes	24.22	6	6.78	49.5	37.9	4.11	118	233	5	8	16	35	4.9	48	276	0.6	8.59	9.16	6.89	18.9	8.9	6.19	1.13	3.54	1.52	4.75	11.63	5.34
329	77	Non-CHD	Junior high school and below	No	10	No	No	Yes	Yes	23.44	7	8.31	69.8	21	3.78	118	243	5	9	14	47.4	6.17	55	260	0.82	7.32	9.17	1.3	12.3	6.8	6.04	1.15	3.11	1.78	4.76	11.32	2.67
330	63	Non-CHD	Junior high school and below	No	0	No	No	No	No	29.14	6	6.75	61.3	22.6	3.99	125	145	0.24	15	17	40	9.1	66	246	0.97	6.28	7.81	0.44	7.36	5.6	5.77	1.55	2.67	1.55	4.52	12.48	1.36
331	66	CHD	Junior high school and below	No	112	No	No	Yes	Yes	23.44	6	6.08	76.2	14.8	3.48	102	109	4.09	11	18	45	9.07	122	267	1.78	12	8.91	5.37	16.84	8.7	3.57	1.17	1.68	0.72	3.96	15.7	1.83
332	77	CHD	Junior high school and below	No	26	No	No	Yes	Yes	22.6	6	10.39	79.6	10.3	3.07	84	512	5	14	13	37.2	14.25	90	764	2.21	8.87	9.29	2.48	10.64	7.5	4.09	0.8	1.77	1.52	3.98	21.42	0.03
333	74	Non-CHD	Junior high school and below	No	0	No	Yes	Yes	No	27.06	7	6.01	68.4	21.6	4.23	126	207	1.18	17	12	50.6	8.62	88	515	1.07	10.58	9.01	1.71	5.59	6	5.82	1.14	2.95	1.73	5.69	14.11	1.36
334	63	CHD	Junior high school and below	No	22	No	No	No	No	21.63	6	7.05	67.6	24.8	4.11	126	207	5	17	18	43.8	7.08	52	314	0.84	7.02	8.88	1.86	6.94	6.5	3.81	0.84	1.72	1.25	3.92	8.37	2.93
335	70	CHD	Junior high school and below	No	52.5	No	No	Yes	Yes	25.39	6	4.65	53.1	33.2	3.98	129	158	2.03	16	18	47.4	4.39	61	214	0.88	12.87	8.39	0.75	15	6.1	3.12	1	1.24	0.88	4.33	9.52	2.04
336	75	Non-CHD	Junior high school and below	No	0	No	Yes	Yes	No	31.25	7	6.49	51.8	36.9	3.85	114	158	0.22	20	24	40	9.7	110	652	1.71	5.7	8.2	0.76	9.73	6.2	2.65	0.98	1.61	1.19	3.78	10	4.91
337	71	CHD	Junior high school and below	No	60	No	Yes	No	Yes	23.31	5	4.51	59.5	30.9	3.23	100	138	4.86	287	157	50	8.55	94	509	1.42	4.63	8.44	1.58	24.53	7.8	2.71	0.71	1.06	0.94	4.92	14.73	1.13
338	71	CHD	Senior high school and technical secondary school	No	48	No	No	Yes	No	19.56	5	5.66	57.7	35.2	3.58	110	126	5	14	16	47	4.34	51	266	0.84	6.37	8.53	7.88	8.9	6.2	4.05	1.19	1.75	1.11	4.79	11.27	1.93
339	68	CHD	Junior high school and below	No	35	No	No	Yes	Yes	24.97	6	9.21	73.2	15.7	4.45	134	110	5	30	20	49	15.44	104	406	1.67	22.69	9.49	1.31	16.8	9.7	4.64	0.99	2.37	1.28	4.8	17.98	3.05
340	66	Non-CHD	Junior high school and below	No	0	No	No	No	No	26.53	6	7.22	60.8	29.7	4.92	150	157	1.2	22	28	50.2	9.76	74	385	0.92	6.63	8.25	0.91	6.87	5.5	3.69	1.16	1.48	1.05	6.36	13.58	2.07
341	69	Non-CHD	Junior high school and below	No	5	No	No	Yes	No	26.67	6	5.67	61	28.8	3.72	118	119	0.78	14	17	46.5	10.33	65	241	0.89	5.55	8.52	1.45	5.98	5.6	3.36	0.87	1.47	1.02	4.18	11.74	2.99
342	71	CHD	Junior high school and below	No	96	No	No	Yes	No	30.8	4	7.35	56.1	31.6	3.47	111	183	5	20	26	41.6	9.42	74	532	1.27	4.19	8.55	2.43	7.98	5.9	4.91	0.58	2.74	1.59	4.52	12.18	1.53
343	75	CHD	Junior high school and below	No	32	No	No	Yes	No	19.7	6	4.88	64.6	24.1	3.54	104	128	1.48	17	24	45.1	9.04	85	246	0.96	5.11	8.58	8.34	7.6	5.9	4.55	1.59	1.78	1.18	4.64	8.64	5.7
344	60	Non-CHD	Junior high school and below	No	0	No	No	Yes	No	26.35	7	3.98	66.2	24.7	4.22	122	97	0.86	19	18	46.8	5.84	54	316	0.91	5.54	8.76	2.2	7.6	5.8	4.07	0.85	1.86	1.36	4.9	11.66	6.59
345	67	CHD	Junior high school and below	No	108	No	No	Yes	Yes	20.81	7	4.87	67.2	24.6	2.44	76	121	1.59	26	18	43.6	8.69	117	350	1.91	8.43	10.01	7.37	7.79	6.2	3.31	1.05	1.25	1.01	4.02	14.32	2.76
346	63	CHD	Junior high school and below	No	124	No	Yes	Yes	Yes	23.05	6	5.34	62.9	28.9	3.67	115	233	2.43	19	11	44.7	7.63	59	171	0.77	20.29	9.87	5.48	19.87	8.9	5.18	1.24	2.53	1.41	4.22	13.61	2.83
347	76	CHD	College degree or above	No	57	No	No	Yes	Yes	24.03	6	8.46	68.6	22.3	3.81	119	160	0.3	21	24	48.7	8.16	145	408	1.36	8.94	8.1	4.78	8.57	10.5	3.37	0.88	1.43	1.06	4.17	11.17	3.88
348	67	CHD	Junior high school and below	No	22	No	No	Yes	No	27.34	7	5.32	66.6	27.5	4.01	121	169	4.86	11	14	45.9	5.14	59	406	0.87	4.72	8.83	1.79	9.33	7.2	3.74	0.96	1.62	1.16	4.68	11.76	7.97
349	65	CHD	Junior high school and below	No	68	No	No	No	No	20.4	6	4.16	48.8	39.9	3.67	117	224	1.19	11	21	43.9	5.89	49	176	0.78	4.49	8.43	4.27	7.68	5.5	5.91	1.07	3.12	1.72	4.8	13.79	1.22
350	61	CHD	Junior high school and below	No	99	No	No	Yes	No	24.97	8	8.47	32.2	63.9	3.69	121	269	5	130	154	39	7.2	65	364	0.67	13.94	9.06	2.39	5.68	5.6	5.25	0.87	3.97	0.41	4.14	11.02	7.92
351	69	Non-CHD	Junior high school and below	No	0	No	No	No	No	25.33	6	5.31	57	33.3	4.11	131	241	0.37	20	18	45.6	5.08	71	311	0.91	4.95	9.03	1.3	6.88	5.4	7.48	1.44	4.03	2.01	4.47	13.35	4.35
352	82	CHD	Junior high school and below	No	72	No	No	No	No	24.22	7	5.91	58.7	32.3	4.25	127	156	3.86	16	28	50.3	7.1	77	363	1.08	5.05	8.84	1.25	8.8	6	6.21	1.38	2.9	1.93	4.5	10.42	1.09
353	70	CHD	Junior high school and below	No	22	No	Yes	Yes	No	20.54	5	5.09	73.5	19.8	3.64	117	95	1.45	28	34	44.4	5.12	68	291	0.96	6.12	8.36	5.37	8.9	6.2	4.35	1.31	1.93	1.11	4.64	11.15	2.19
354	65	CHD	Junior high school and below	No	74	No	Yes	Yes	No	22.89	7	5.72	64.8	25.8	3.58	106	187	5	31	37	45.1	7.63	47	159	0.91	7.53	11	0.82	7.66	5.8	3.99	1.06	1.88	1.05	5.04	11.8	4.24
355	73	CHD	Junior high school and below	No	12	No	Yes	No	No	30	4	6.25	60.3	29.9	4.17	128	184	3.63	17	14	43.5	5.15	48	285	0.66	8.15	9.42	2.73	11.9	6.2	5.99	0.99	3.18	1.82	4.58	11.64	1.77
356	68	CHD	Junior high school and below	No	10	No	No	No	No	24.34	6	3.13	60.5	25.8	4.13	122	103	3.66	16	25	40	4.6	50	234.2	0.83	5.22	8.63	1.19	6.86	5.6	4.64	1.35	1.99	1.3	4.46	13.3	2.39
357	73	Non-CHD	Junior high school and below	No	0	No	No	Yes	No	24.97	6	6.48	58.9	35	3.93	119	138	0.26	12	16	48.5	8.94	82	277	0.97	5.49	9.2	2.61	7.26	5.8	4.49	1.08	2.11	1.3	3.83	13.13	11.63
358	68	CHD	Junior high school and below	No	220	No	No	Yes	No	18.73	6	3.18	58.6	25.5	2.43	66	172	5	9	15	40.2	5.37	69	272	1.12	5.73	8.55	2.1	9.6	6.2	3.77	0.6	1.8	1.37	4.07	11.43	6
359	78	CHD	Junior high school and below	No	66	No	Yes	No	No	31.11	5	4.31	66.6	26.4	3.39	114	224	5	6	15	44.6	4.98	49	184	0.85	7.45	8.77	1.87	7.88	5.9	3.86	0.87	1.75	1.24	5.21	13.13	3.04
360	61	Non-CHD	Junior high school and below	No	0	No	No	Yes	No	29.69	8	5.01	66.8	26.5	3.28	100	119	0.68	12	20	40.1	5.69	43	253	0.75	17.87	8.41	0.85	7.68	5.6	5.34	1.36	2.37	1.61	5.06	12.8	3.75
361	65	Non-CHD	Junior high school and below	No	2	No	No	Yes	No	26.71	5	8.11	54.4	37.6	4.05	129	310	1.28	13	14	50.9	5.14	39	226	0.74	5.06	8.47	0.89	6.88	5.5	5.81	1.21	3.02	1.58	5	10.19	1.5
362	69	CHD	Junior high school and below	No	148	No	No	No	Yes	19.53	6	7.35	84	10.9	4.57	117	138	5	18	21	47	7.32	67	389	1.24	8.89	8.62	6.37	9.23	6.2	3.93	0.9	2.22	0.81	4.91	8.15	22.19
363	65	CHD	Junior high school and below	No	44	No	No	Yes	No	22.89	7	3.58	54.5	32.4	3.75	112	155	1.1	36	21	46.7	4.9	69	181	0.71	12.7	8.87	2.07	9.25	6.3	4.64	0.67	2.49	1.48	5.31	10.18	0.95
364	80	Non-CHD	Junior high school and below	No	0	No	Yes	Yes	No	29.94	7	4.58	65	27.7	3.84	116	209	0.18	20	25	43.1	5.16	56	354	0.82	10.42	9.01	1.76	9.67	6.2	5.89	1.04	2.57	2.28	5.45	15.27	3.55
365	65	CHD	Junior high school and below	No	78	No	No	No	No	23.51	7	7.69	54.4	37	4.12	123	117	5	28	20	46.8	8.63	66	332	0.87	5.18	8.7	1.49	7.28	5.6	4.89	1.09	2.25	1.55	4.78	10.03	2.14
366	68	CHD	Junior high school and below	No	21	No	No	Yes	Yes	27.47	7	7.73	64.2	25.9	4.31	118	198	5	11	12	43.9	8.22	59	398	1	7.63	9.45	2.64	18.37	7.9	5.49	0.75	2.95	1.79	4.2	13.01	2.04
367	69	Non-CHD	Junior high school and below	No	0	No	No	Yes	No	24.14	5	4.4	74.8	14.6	3.5	104	94	5	22	41	40.3	4.57	71	556	1.2	9.47	7.96	1.19	7.66	6.4	1.98	0.67	0.52	0.79	4.38	15.71	8.69
368	65	CHD	Senior high school and technical secondary school	No	56	No	No	No	No	24.77	8	6.84	79.4	16.5	4.59	138	140	4.1	15	25	41.8	3.33	54	302	0.7	9.16	8.93	1.4	8.17	5.6	6.24	1.21	3.33	1.7	6.46	12.34	2.16
369	67	CHD	College degree or above	No	0	No	No	Yes	Yes	24.09	4	9.15	76.3	15	4.86	143	192	2.46	149	149	40.2	8.93	90	315	0.84	20.24	9.88	2.64	16.51	11.9	4.9	0.64	2.61	1.65	4	15.59	4.49
370	72	CHD	Junior high school and below	No	10	No	No	Yes	No	20.13	4	5.84	65.5	27.9	4.06	122	194	2.48	16	13	45.8	7.37	45	243	0.56	6.56	9.53	3.03	8.6	6.2	4.67	0.91	2.68	1.08	5.03	10.46	3.04
371	81	CHD	Junior high school and below	No	110	No	Yes	Yes	No	21.33	6	5.36	43.1	34.2	3.66	114	149	4.2	8	13	43.4	6.22	64	295	0.77	6.24	8.96	2.03	5.94	5.9	4.35	0.71	2.26	1.38	4.26	11.09	2.99
372	62	CHD	Junior high school and below	No	6	No	No	Yes	No	23.83	7	6.64	53.4	36.3	4.05	126	197	1.5	9	20	47.4	4.08	44	312	0.78	4.69	8.91	1.97	6.78	6.5	4.05	1.01	1.64	1.4	5.54	10.21	1.39
373	73	CHD	Junior high school and below	No	5	No	No	Yes	No	27.24	5	4.26	55.6	36	3.4	105	144	0.45	8	14	44.9	6.94	68	317	0.94	11.3	9.77	4.12	9.8	6.2	3.46	0.83	1.46	1.17	5.04	11.14	2.43
374	77	CHD	Junior high school and below	No	15	No	No	Yes	No	27.06	7	4.49	60.6	31	3.83	113	122	1.76	11	12	42.4	6.88	51	277	0.78	11.15	10.99	0.62	7.6	5.9	5.13	1.32	2.47	1.34	4.64	10.93	2.03
375	71	CHD	Junior high school and below	No	69	No	No	Yes	No	20.83	8	4.14	61.8	25.3	3.99	126	251	4.86	12	12	44.8	5.58	60	340	0.95	5.4	8.76	2.21	4.96	6	4.82	0.89	2.36	1.57	4.86	12.97	1.54
376	76	CHD	Junior high school and below	No	208	No	No	Yes	Yes	27.39	6	7.98	59.8	30.9	3.41	108	248	5	20	17	43.6	8.1	84	335	0.95	6.34	9.1	1.54	10.29	9.1	5.15	1.12	2.51	1.52	3.54	7.71	2.99
377	70	CHD	Senior high school and technical secondary school	No	5	No	Yes	Yes	No	24.22	4	5.77	56.1	34.7	3.85	118	172	3.46	16	18	45.3	6.84	62	313	0.78	7.9	9.02	2.13	7.88	5.6	4.24	0.91	2	1.33	5.05	9.17	8.5
378	73	Non-CHD	Junior high school and below	No	3	No	Yes	Yes	Yes	26.67	5	9.57	61.8	28.3	4.35	130	280	3.76	58	106	46.8	14	120	689	1.94	17.87	9.26	3.25	14.6	7.7	3.25	0.92	1.4	0.93	4.73	12.75	11.79
379	84	CHD	Junior high school and below	No	74	No	No	Yes	No	27.27	6	8.64	66.3	24.1	3.25	96	283	5	29	22	44.6	20.77	222	518	2.39	7.92	8.88	1.95	8.88	6.6	4.38	0.81	2.25	1.32	3.56	10.37	7.89
380	69	Non-CHD	Junior high school and below	No	3	No	Yes	Yes	No	26.67	8	3.98	63.3	28.8	3.98	116	180	0.46	18	22	46.9	2.92	42	160	0.77	7.89	8.03	2.42	6.86	5.6	7.04	1.28	3.93	1.83	6.27	10.27	1.28
381	69	CHD	Junior high school and below	No	22	No	No	Yes	No	27.34	5	10.33	62.8	29.1	4.16	129	227	5	29	27	49.1	8.86	73	358	0.87	5.18	9.44	2.44	8.6	5.8	7.31	1.09	3.95	2.27	2.41	1.81	97.01
382	68	CHD	Junior high school and below	No	32	No	No	Yes	No	26.45	6	6.17	57.5	29.7	3.72	107	249	5	7	12	38.4	12.97	205	730	2.42	4.19	9.14	3.6	8.6	5.6	5.78	0.78	3.25	1.75	6.1	11.91	1.61
383	85	CHD	Junior high school and below	No	64	No	Yes	Yes	Yes	25.82	7	4.51	64.5	25.4	3.67	102	132	3.86	11	14	47.1	9.93	139	418	1.28	10.68	8.61	6.27	12.13	6.6	4.27	1.09	1.81	1.37	3.66	9.69	5.61
384	60	Non-CHD	Junior high school and below	No	5	No	No	No	No	24.97	7	4.9	55.3	35.5	3.94	117	165	0.59	12	13	46.1	8.43	59	234	0.69	6.73	8.3	1.19	7.38	5.3	3.94	0.88	1.95	1.11	4.82	11.34	2.71
385	66	CHD	Junior high school and below	No	4	No	No	Yes	No	24.69	6	5.72	54.7	38.6	3.38	114	122	5	13	18	45.2	6.29	75	394	1.06	5.86	10.07	7.7	8.06	4.9	3.82	0.66	1.72	1.44	4.62	11.82	1.69
386	78	CHD	Junior high school and below	No	3	No	No	Yes	No	24.44	6	3.88	61.3	29.7	3.36	101	136	5	11	14	45.2	9.81	99	426	1.22	7.85	8.67	1.75	8.2	6.2	3.19	0.88	1.27	1.04	4.51	12.62	2.52
387	64	Non-CHD	Junior high school and below	No	32	No	No	Yes	No	26.49	8	6.03	71.6	22	3.74	115	158	0.38	34	33	48.2	6.79	75	558	0.97	7.39	8.65	1.39	9.39	5.2	4.01	1.08	1.7	1.23	4.4	9.43	2.03
388	76	CHD	Junior high school and below	No	96	No	No	Yes	No	27.06	6	5.72	65.6	27.8	4.03	126	166	5	16	19	42	7.2	55	353	1.09	8.33	8.76	8.53	9.87	6.7	5.44	1.34	2.81	1.29	4.01	12.1	1.71
389	68	Non-CHD	Junior high school and below	No	0	No	No	No	No	17.63	7	4.41	65.2	26.6	3.95	120	208	0.37	15	19	45	5	79	210	1.01	5	8.06	0.54	6.8	5.4	5.21	1.51	2.6	1.1	4.51	11.71	2.19
390	79	CHD	Junior high school and below	No	54	No	Yes	Yes	Yes	24.56	7	4.81	57.4	35.7	3.86	119	113	1.11	18	17	43	8.05	68	329	0.96	8.17	8.93	6.32	16.65	7.1	7.02	1.75	3.85	1.42	5.08	11.17	1.92
391	80	CHD	Junior high school and below	No	14.5	No	No	Yes	No	26.95	5	6.77	66.4	26.4	4.17	138	207	3.29	29	25	46.8	6.67	58	419	0.86	7.48	9.27	4.03	6.98	5.9	4.45	0.7	2.2	1.55	4.58	11.11	3.52
392	85	CHD	Junior high school and below	No	128	No	Yes	Yes	No	22.21	5	5.7	60	27.9	3.54	113	183	5	27	27	36.6	3.65	54.2	174.9	0.85	4.76	8.6	2.01	7.6	5.8	3.66	0.75	1.8	1.11	16.22	3.26	1.762
393	72	CHD	Junior high school and below	No	74	No	No	Yes	No	21.09	7	6.43	52.8	37.4	3.44	108	243	3.86	15	19	46.8	6.11	71	420	0.85	6.92	8.42	4.83	8.8	5.8	3.36	0.97	1.57	0.82	4.54	12.36	2.89
394	63	CHD	Junior high school and below	No	34	No	No	No	No	23.05	6	5.04	53.7	34.9	4.09	126	217	3.88	33	25	44.7	7.01	42	243	0.7	6.95	8.61	1.18	7.2	5.6	4.63	1.22	2.12	1.29	4.49	11.8	2.98
395	62	CHD	Junior high school and below	No	168	No	No	No	No	27.34	7	8.09	66.1	24.5	3.65	119	238	5	18	22	48.5	5.72	62	447	0.76	4.78	9.28	2.47	6.8	5.8	6.83	1.01	3.7	2.12	5.14	8.82	4.19
396	74	CHD	Junior high school and below	No	4	No	No	Yes	No	29.49	6	8.05	60.6	31.4	4.15	135	168	1.34	16	21	48.7	7.15	56	545	0.99	6.31	8.96	1.93	7.2	5.8	6.14	0.97	3.35	1.82	5.18	10.54	2.15
397	66	Non-CHD	Junior high school and below	No	2	No	No	Yes	No	25.63	8	6.52	51.5	32.2	3.55	110	136	0.14	12	16	48.8	7.27	66	307	0.88	5.38	7.57	0.66	6.8	5.6	4.07	0.8	2.03	1.24	4.93	12.73	8.85
398	60	CHD	Junior high school and below	No	66	No	Yes	Yes	Yes	22.48	4	8.23	67.7	24.6	4.06	124	255	4.88	202	138	46.9	6.81	51	380	0.7	9.89	8.93	1.21	10.98	8.2	4.22	0.92	2.02	1.28	4.69	10.69	0.94
399	68	CHD	Junior high school and below	No	69	No	Yes	Yes	No	23.94	6	4.6	57.4	30.6	3.82	123	202	1.26	28	23	47.2	6.71	74	212	0.89	6.38	8.56	5.37	7.8	5.8	4.75	1.53	1.92	1.3	4.13	11.98	2.18
400	73	Non-CHD	Junior high school and below	No	12	No	No	Yes	No	24.99	6	5.05	61.2	26.5	4.69	102	164	0.55	6	10	47.6	6.31	59	363	1.03	7.48	8.99	2.21	7.26	6.1	3.34	0.92	1.62	0.87	5.61	10.6	2.59
401	75	CHD	Junior high school and below	No	60	No	No	Yes	No	21.21	4	5.63	58.2	31.5	3.86	120	168	0.37	9	19	42	4.94	68	360	1.01	5.43	8.48	1.12	9.26	6	5.9	1.12	3.1	1.68	4.57	13.54	2.84
402	74	CHD	Junior high school and below	No	39	No	Yes	No	Yes	24.75	8	7.93	56.8	36.9	4.09	123	263	5	10	13	44.5	5.75	51	267	0.9	9.94	9.53	1.73	20.49	9.4	3.4	0.85	1.5	1.05	4.99	13.3	3.35
403	78	CHD	Senior high school and technical secondary school	No	169	No	Yes	Yes	Yes	21.88	6	8.72	69.8	21.5	3.72	107	256	3.86	13	13	46.8	15.95	136	436	1.88	6.11	8.42	1.53	13.18	7.2	3.88	0.83	1.83	1.22	4.29	11.32	1.14
404	60	CHD	Junior high school and below	No	14	No	No	Yes	No	29.64	6	5.35	53.9	34.1	4.28	123	167	1.76	147	76	47.2	9.76	109	486	1.27	5.04	8.82	1.62	7.07	5.6	4.79	1.02	2.27	1.5	4.5	12.18	3.4
405	63	Non-CHD	Junior high school and below	No	3	No	No	Yes	No	24.84	6	4.96	59.2	32.6	3.82	126	162	0.28	24	20	47.7	6.44	58	278	0.67	5.26	8.73	1.35	7.26	5.8	3.63	0.91	1.68	1.04	5.37	10.79	2.4
406	81	CHD	Junior high school and below	No	54	No	Yes	Yes	No	23.44	4	7.53	74.4	13.5	3.91	116	211	5	19	18	42.4	4.41	70	225	0.99	4.63	8.72	1.6	8.8	5.8	3.84	1.07	1.5	1.27	4.73	14.89	3.85
407	65	Non-CHD	Junior high school and below	No	0	No	Yes	Yes	No	24.39	7	2.52	58.5	35.5	3.33	106	71	1.95	17	19	38	5.2	52	305	1	6.81	7.9	0.73	6.8	5.4	3.63	1.03	1.55	1.05	5.19	16.08	1.11
408	78	CHD	Junior high school and below	No	60	No	Yes	Yes	Yes	22.86	6	5.71	67	24.4	3.92	120	97	5	23	40	40	7.4	83	475	1.12	14.53	10.11	4.49	12.86	8.6	5.37	1.08	2.58	1.71	4.8	12.93	3.45
409	71	CHD	Junior high school and below	No	20	No	No	Yes	No	27.53	6	8.48	73.3	17.5	3.53	107	219	3.86	18	17	47.1	7.5	82	506	1	6.29	8.9	1.45	8.6	6	4.01	1.16	1.79	1.06	4.4	11.08	3.48
410	76	CHD	Junior high school and below	No	5	No	No	Yes	No	20.31	6	4.58	55.4	34.6	4.04	113	160	5	16	29	43.1	7.23	72	489	0.97	5.45	8.65	1.54	8.21	5.7	4.98	0.9	2.59	1.49	4.65	15.34	3.21
411	70	CHD	Senior high school and technical secondary school	No	21	No	No	No	No	24.88	6	7.36	63.3	29.9	3.75	118	252	3.68	15	16	47.6	4.64	55	288	0.79	6.75	9.08	2.61	6.8	5.6	3.95	0.85	1.87	1.23	4.5	12.63	3.86
412	60	CHD	Junior high school and below	No	24	No	No	Yes	No	24.14	6	9.95	71	23.5	4.04	121	214	5	20	19	40	6.3	46	208	1	12.17	9.97	5.41	13.86	8.8	4.42	1.04	1.79	1.59	5.05	14.29	2.16
413	66	CHD	Junior high school and below	No	8	No	No	Yes	No	33.98	6	6.65	64.4	27.1	3.91	126	213	1.86	30	27	46.1	7.57	43	413	0.75	5.99	9.18	2.97	6.86	6	3.99	0.75	1.98	1.26	4.41	8.4	3.89
414	78	CHD	Junior high school and below	No	141	No	Yes	Yes	Yes	16.41	6	9.01	74	17.6	3.39	111	174	5	33	130	37	4.8	67	405	1	9.04	9.41	1.62	16.8	8.6	6.02	1.1	3.24	1.68	4.58	11.29	3.867
415	70	CHD	Junior high school and below	No	14	No	No	Yes	No	28.91	6	9.67	72.9	19.4	4.06	130	282	5	30	61	40	8.4	116	357	1.35	8.22	8.52	1.25	9.21	6.2	5.29	1.24	2.57	1.48	4.97	16.7	3.12
416	70	CHD	Junior high school and below	No	44	No	No	No	Yes	24.56	7	6.14	56.7	32.8	3.4	102	123	2.46	13	13	40.5	6.46	114	233	0.83	16.47	9.24	2.03	21.48	10.7	3.72	0.79	1.7	1.23	4.25	10.45	2.89
417	78	CHD	Junior high school and below	No	16	No	No	Yes	No	17.58	7	6.49	46.6	42.6	3.41	102	204	5	12	22	43.9	4.82	124	244	0.73	5.71	9.18	1.73	6.86	5.4	6.62	1.43	3.16	2.03	5.38	12.88	5.99
418	64	CHD	Junior high school and below	No	116	No	No	Yes	Yes	22.27	5	6.12	63	26.2	3.22	100	222	5	20	16	40.6	7.34	139	232	1.12	3.81	10.92	0.81	7.68	6	3.37	1.02	1.52	0.83	5.44	19.34	4.2
419	84	CHD	Junior high school and below	No	60	No	No	Yes	No	19.22	6	6.49	62.9	29.1	3.2	101	159	5	11	20	39.4	4	69	300	1.06	5.09	8.39	6.28	7.88	5.5	3.81	1.25	1.55	1.01	4.45	12.85	1.09
420	64	CHD	Junior high school and below	No	100	No	No	Yes	Yes	22.27	6	6.12	63	26.2	3.22	100	222	5	20	16	40.6	7.34	139	232	1.12	3.81	10.79	0.81	6.88	6	3.37	1.02	1.52	0.83	4.48	12.99	2.36
421	64	Non-CHD	Junior high school and below	No	0	No	No	Yes	No	24.22	7	4.27	57.4	33	3.81	117	181	0.16	13	17	38.9	4.77	41	234	0.73	4.98	8.72	2.59	7.2	5.4	4.21	0.74	2.26	1.21	5.31	10.94	2.2
422	65	CHD	Senior high school and technical secondary school	No	42	No	Yes	Yes	Yes	35.38	7	6.66	66.4	26.2	3.48	112	168	5	43	31	40.9	4.4	48	302	0.78	9.96	9.35	1.78	14.79	6.6	9.24	1.28	5.55	2.47	4.09	9.59	4.66
423	77	Non-CHD	Junior high school and below	No	5	No	No	Yes	Yes	21.16	8	6.52	63.7	30.5	4.02	120	198	4.25	16	11	42.1	7.1	82	286	0.74	10.49	7.73	2.43	9.8	7.8	3.17	0.9	1.29	0.98	4.66	11.31	4.04
424	71	CHD	Junior high school and below	No	96	No	No	Yes	No	29.43	6	5.66	56	36.5	3.06	97	229	3.86	21	22	41.1	8.57	49	322	0.78	7.32	8.42	0.82	9.2	5.9	3.92	1.29	1.61	1.02	4.22	11.18	5.59
425	61	CHD	College degree or above	No	32	No	Yes	Yes	No	22.59	8	7.12	54.4	34.8	4.34	131	246	1.28	328	147	44.1	6.25	53	347	0.79	3.8	9.22	3.57	13.15	5.9	4.91	0.87	2.38	1.66	4.5	12.8	3.28
426	63	CHD	Junior high school and below	No	17	No	No	No	No	28.44	7	6.75	46.5	42.7	4.64	141	157	5	35	24	40.1	7.02	48	355	0.9	5.94	8.59	1.33	9.8	5.9	5.58	1.17	2.45	1.96	5.54	14.08	1.1
427	69	CHD	Junior high school and below	No	58	No	No	Yes	No	26.16	6	12.01	79.2	14.8	4.48	134	245	5	12	16	41.8	5.7	57	476	0.86	5.98	8.99	2.39	6.8	5.4	4.38	0.9	2.37	1.11	5.61	13.69	4.63
428	78	CHD	Junior high school and below	No	237	No	Yes	No	Yes	16.41	6	9.01	74	17.6	3.39	111	174	5	33	130	37	4.8	67	405	1	9.04	9.41	1.62	12.8	9.8	6.02	1.1	3.24	1.68	4.45	12.89	2.38
429	76	CHD	Junior high school and below	No	20	No	Yes	No	No	22.66	7	5.59	60.3	29.9	4.51	135	112	5	32.2	38	44.8	4.22	61.5	224.8	0.98	10.77	9.05	3.19	9.2	5.8	3.6	0.69	1.49	1.42	4.8	12.8	3.87
430	78	CHD	Junior high school and below	No	92	No	No	No	Yes	28.72	5	11.5	94.5	3.6	3.74	114	190	5	12	14	40.7	4.46	152	333	0.95	14.84	9.02	9.24	17.77	8.6	3.77	1.25	1.53	0.99	3.06	16.98	0.76
431	66	Non-CHD	Junior high school and below	No	0	No	No	No	No	23.31	8	5.24	75.2	17.2	3.49	114	205	0.36	12	16	45.2	7.32	50	215	0.87	4.9	7.94	0.66	6.8	5.6	3.88	1.08	1.67	1.13	5	10.54	7.3
432	68	CHD	Junior high school and below	No	18	No	Yes	No	No	24.97	6	5.41	53	37.2	3.47	106	146	0.38	12	17	43.8	4.21	48	178	0.74	6.89	8.3	0.82	5.14	5.7	3.23	1.25	1.52	0.46	4.89	10.85	2.28
433	69	Non-CHD	Junior high school and below	No	3	No	No	No	No	24.24	5	5.43	60.7	25.3	3.81	112	138	0.46	16	24	41.7	6.57	52	421	0.83	5.55	8.93	1.98	5.63	5.4	5.2	1.07	3.08	1.05	4.68	12.01	4.81
434	72	CHD	Junior high school and below	No	17	No	Yes	Yes	Yes	26.22	6	6.1	61.9	27.9	3.85	112	163	3.28	16	16	40.2	5.94	31	215	0.72	11	9.5	4.77	15.31	8.1	3.92	1.22	1.7	1	4.95	11.19	3.45
435	60	Non-CHD	Senior high school and technical secondary school	No	0	No	No	No	No	25.39	8	5.31	63.3	30.9	3.89	123	197	2.23	18	17	42.2	11.56	52	275	0.75	4.74	8.65	1.12	6.68	5.4	5.92	1.4	3.45	1.07	5.22	10.67	5.96
436	60	Non-CHD	Junior high school and below	No	0	No	No	No	No	27.47	8	3.51	45.4	42.3	3.42	102	131	1.02	6	9	38.5	6.63	50	308	0.72	5.28	8.13	0.55	6.96	6.1	4.95	1.5	2.91	0.54	4.6	10.38	1.34
437	66	Non-CHD	Junior high school and below	No	0	No	Yes	Yes	No	26.14	8	4.43	48.9	40.8	3.64	109	183	0.28	11	15	40.6	7.51	51	288	0.69	8.04	7.82	0.47	7.2	5.6	2.59	1.46	0.9	0.23	4.54	11.98	4.65
438	65	CHD	Junior high school and below	No	41	No	No	No	No	26.91	6	8.49	52.7	37.8	4.09	122	132	1.86	22	20	43.1	7.31	64	365	0.91	5.12	8.9	1.94	7.4	6.1	4.07	1.02	2.26	0.79	5.01	9.11	1.87
439	64	CHD	Junior high school and below	No	16	No	No	Yes	No	24.88	6	6.73	66.3	26	4.19	128	145	0.86	16	18	41.5	8.67	58	287	0.85	5.5	11.04	6.36	7.46	5.9	2.39	0.84	1.02	0.53	4.63	11.82	2.19
440	68	CHD	Junior high school and below	No	23	No	No	No	No	29.3	6	7.06	74.5	17.9	4.1	123	251	1.56	19	22	41	8.91	101	323	1.19	8.77	9.4	2.53	7.36	6.7	5.17	1.05	2.9	1.22	5.1	9.94	1.47
441	68	CHD	Junior high school and below	No	12	No	No	Yes	No	24.03	7	5.59	72.2	19.6	3.86	116	184	5	13	18	39	6.7	40	235	1	4.09	8.39	5.74	7.68	5.8	3.62	1.28	1.47	1.2	4.51	12.13	4.9
442	71	Non-CHD	Junior high school and below	No	7	No	No	No	No	23.88	8	4.18	68.5	24.8	4.02	129	109	0.28	12	13	41.9	6.93	67	200	0.81	10.27	8.65	1.25	6.87	5.5	4.47	1.08	2.38	1.01	5.14	12.94	6.09
443	75	CHD	Junior high school and below	No	47	No	No	Yes	Yes	22.94	6	5.3	55	36.6	4.12	122	181	1.3	12	17	39.7	5.74	68	202	0.89	10.39	8.97	8.46	19.29	11.6	3.68	1.26	1.45	1.23	3.96	13.9	0.98
444	70	CHD	Junior high school and below	No	42	No	Yes	No	Yes	22.89	7	5	55.7	32.3	4.15	123	186	4.88	16	15	43.2	5.72	46	199	0.79	5.93	8.45	9.47	14.14	7.2	3.68	1.51	1.52	0.65	4.71	11.93	2.7
445	67	CHD	Junior high school and below	No	84	No	Yes	Yes	Yes	25.97	7	6.7	62.7	25.2	3.68	110	166	1.93	50	18	42.1	7.96	64	211	0.79	14.65	9.23	1.77	15.56	8.5	4.93	0.99	2.84	1.1	4.72	10.89	3.86
446	64	Non-CHD	Junior high school and below	No	5	No	No	Yes	No	22.66	7	6.6	59.6	31.8	3.84	120	199	0.47	18	21	44.8	8.08	45	162	0.74	5.81	9.01	1.77	7.6	5.5	3.77	1.11	1.88	0.78	6.14	10.93	2.8
447	65	Non-CHD	Senior high school and technical secondary school	No	0	No	No	No	No	22.03	8	3.98	55.2	32.9	4.21	126	162	0.36	25	18	32.3	3.64	43.6	258.7	3.64	6.78	8.46	1.53	5.87	5.2	4.31	0.88	2.52	0.91	1.32	111.4	0.648
448	78	CHD	Junior high school and below	No	20	No	Yes	Yes	No	24.44	6	8.28	52.3	38.6	3.62	120	245	2.88	13	14	38.6	3.89	52	295	0.78	8.1	8.36	6.37	9.8	5.8	3.86	1.21	1.89	0.76	5.08	14.28	0.64
449	66	CHD	Junior high school and below	No	58	No	No	No	No	27.89	6	7.04	69.4	25.1	4.29	130	210	5	71	24	43.1	5.81	54	362	0.78	10.87	8.96	1.33	10.85	6.2	8.06	1.45	5.41	1.48	4.86	12.42	1.98
450	62	CHD	Junior high school and below	No	32	No	No	No	No	24.97	5	11.29	80.8	12.2	3.96	120	194	5	319	224	38.6	3.77	44	239	0.68	7.99	8.54	3.89	7.25	6.6	6.54	1.2	4.02	1.32	3.6	12.85	2.16
451	70	CHD	Junior high school and below	No	101	No	No	Yes	Yes	24.44	7	5.58	74.1	17.3	3.86	126	170	4.4	57	51	43.6	5.28	55	240	0.9	16.59	8.92	2.32	17.98	9.3	4.35	0.87	2.35	1.13	4.22	11.67	2.02
452	67	CHD	Junior high school and below	No	100	No	No	Yes	No	23.31	6	10.1	58.8	29.8	4.2	129	207	5	14	18	46.8	6.08	54	254	0.99	4.82	9.24	2.48	13.84	5.6	6.13	1.19	3.61	4.39	5.46	12.35	4.2
453	65	Non-CHD	Junior high school and below	No	0	No	No	Yes	No	28.04	7	5.51	62.3	30.2	3.74	114	178	0.17	19	19	41.4	6.86	55	277	0.76	7.31	8.82	1.3	6.88	5.3	5.83	1.41	2.99	1.43	5.09	11.65	3.11
454	68	CHD	Junior high school and below	No	112	No	No	No	No	22.45	7	6.29	61.1	28.9	4	125	301	5	22	24	42.4	5.88	55	282	3.5	7.65	8.91	1.48	7.78	5.4	4.49	1.04	2.45	1	4.88	17.35	4.46
455	63	CHD	Junior high school and below	No	5	No	No	Yes	No	25.39	6	5.77	48	28.5	3.77	114	145	1.42	25	27	41	4.8	85	373	0.91	4.65	8.48	1.47	4.6	5.8	3.35	0.88	1.67	0.8	4.7	11.02	2.51
456	61	CHD	Junior high school and below	No	14	No	No	Yes	No	22.89	7	5.88	73.4	20.7	3.51	112	145	5	17	20	43.5	3.9	51	259	0.75	6.03	8.77	2.36	6.04	5.2	3.84	0.83	2.13	0.88	6.44	15.02	1.06
457	63	Non-CHD	Junior high school and below	No	5	No	No	Yes	Yes	31.11	7	7.5	64	24.4	4.38	131	252	5	37	32	41	4.6	61	385	0.79	8.94	9.29	1.84	11.69	6.2	4.64	1.39	2.55	0.7	6.77	14.04	1.37
458	72	CHD	Junior high school and below	No	25	No	No	No	No	23.05	6	7.03	65.8	25.2	4.45	139	215	1.7	36	28	42	5	76	330	0.86	7.96	8.83	2.09	7.27	6.3	3.13	0.77	1.51	0.85	4.8	13.71	0.69
459	79	Non-CHD	Junior high school and below	No	0	No	No	No	No	23.44	8	5.44	59.2	29.3	4.82	149	204	1.64	16	18	44.7	9.79	70	502	1.15	4.47	8.52	1.57	6.8	5.4	5.48	0.9	3.27	1.31	5	12.23	3.83
460	73	CHD	Junior high school and below	No	38	No	No	Yes	No	21.48	6	5.19	68	22.8	3.65	111	107	3.95	26	24	40	5.6	70	284	0.93	6.77	8.64	9.534	8.12	6.1	5.08	1.43	2.75	0.9	4.87	10.33	2.42
461	72	CHD	Junior high school and below	No	19	No	Yes	Yes	No	28.06	6	6.23	54.2	32.8	4.88	126	243	3.88	25	33	41	6.9	73	447	1.1	6.57	8.97	6.48	8.8	6	4.25	1.33	2.2	0.72	5.15	9.21	3.6
462	85	CHD	Junior high school and below	No	52	No	No	No	No	18.67	6	5.74	59.5	25.6	3.6	110	97	4.86	22	93	39.3	5.47	79	319	1.03	10.17	8.9	1.89	8.54	5.9	5.87	0.93	2.58	1.03	4.81	8.35	37.16
463	71	CHD	Junior high school and below	No	7	No	No	Yes	Yes	24.97	7	6.96	79.1	15.5	4.75	139	166	0.5	13	18	46.4	5.15	55	268	0.89	10.21	8.63	9.56	10.68	7.3	3.98	1.49	2.15	0.34	6.02	14.92	2.8
464	66	CHD	Junior high school and below	No	46	No	No	Yes	No	24.97	8	7.78	69.1	17.5	4.22	124	173	5	17	18	47.3	9.16	62	418	0.89	5.79	8.9	1.93	7.8	5.6	2.82	1	1.13	0.69	4.83	11.9	3.19
465	68	CHD	Junior high school and below	No	68	No	Yes	Yes	Yes	23.56	7	6.59	59.2	34	3.87	116	260	2.27	15	11	46.4	8.29	51	274	0.75	7.66	9.52	2.08	12.26	7.9	4.12	1	2.22	0.9	5.01	10.01	2.42
466	77	CHD	Junior high school and below	No	87	No	No	No	No	23.78	6	4.81	68.5	20.2	3.95	126	282	1.32	26	28	41.9	5	56	305	0.84	8.11	8.59	1.76	9.05	6.3	3.92	0.75	2.33	0.84	5.02	14.72	3.49
467	78	Non-CHD	College degree or above	No	0	No	Yes	Yes	No	22.06	6	10.69	71.8	22.5	3.99	117	210	1.97	10	17	47.1	6.69	64	452	0.98	4.93	8.74	1.09	6.49	5.6	4.63	1.29	2.49	0.85	4.86	11.8	10.38
468	70	CHD	Junior high school and below	No	112	No	No	Yes	No	23.59	6	4.81	52.9	37.7	3.83	121	219	5	11	22	47.6	6.27	55	293	0.87	7.9	8.3	0.78	8.8	6.3	4.35	1.41	2.36	0.58	4.43	11.16	2.55
469	78	Non-CHD	Junior high school and below	No	12	No	No	Yes	No	25.97	7	5.8	54.4	36.4	4.15	129	180	1.25	74	45	42.1	7.64	73	305	0.89	6.76	8.36	1.03	7.77	6	3.87	1.05	1.96	0.86	4.66	13.66	2.07
470	67	Non-CHD	Junior high school and below	No	0	No	No	No	No	25.53	7	5.9	58.9	34	3.45	108	116	0.28	16	17	37	4.8	55	243	0.7	5.6	8.5	1.12	6.8	5.8	4.26	1.2	2.17	0.89	4.19	12.08	2.45
471	64	CHD	Junior high school and below	No	18	No	No	Yes	No	27.11	4	5.42	61.4	28.8	3.76	114	162	5	13	16	37	5.3	61	289	0.83	5.73	9.19	1.8	8.6	6.3	4.66	1.37	2.51	0.78	4.55	8.93	15.04
472	76	CHD	Junior high school and below	No	44	No	Yes	No	Yes	24.03	6	17.61	90.1	4.6	3.46	98	109	5	20	185	37.6	12.14	92	455	1.39	10.37	9.19	9.17	23.25	10.1	4.19	1.34	1.89	0.96	2.75	11.9	1.15
473	68	CHD	Junior high school and below	No	41	No	No	Yes	No	22.22	7	8.95	63.8	24.7	3.75	113	194	1.38	157	181	42.7	5.99	58	141	0.83	5.72	10.17	0.81	6.8	5.9	3.92	1.42	1.84	0.66	4.82	14.92	2.343
474	61	CHD	Junior high school and below	No	20	No	No	Yes	No	24.67	6	4.82	49.8	43.9	4.35	105	284	5	14	17	46	5.94	38	125	0.65	6.25	8.51	1.34	9.96	6.6	3.7	1.02	1.8	0.88	5.89	15.03	1.327
475	61	CHD	Junior high school and below	No	81	No	No	No	Yes	27.11	7	6.03	50.2	43.1	4.28	133	229	4.66	32	22	46.1	4.28	47	200	0.67	9.59	9.55	3.07	12.69	6.9	5.76	1.1	3.55	1.11	4.97	11.76	3.473
476	77	CHD	Junior high school and below	No	57	No	No	Yes	Yes	27.06	9	5.15	66	24	2.68	82	123	5	8	13	39.2	7.76	62	331	1.05	6.42	8.76	1.65	12.59	6.6	2.8	0.75	1.4	0.65	4.16	12.87	2.767
477	69	CHD	Junior high school and below	No	19	No	No	Yes	No	22.77	6	3.64	63.9	24.6	3.29	107	89	4.35	19	21	40.6	7.34	53	188	0.73	3.67	10.03	1.51	5.5	6.1	2.6	0.73	1.16	0.76	4.35	9.22	7.652
478	73	CHD	Junior high school and below	No	90	No	Yes	Yes	No	28.13	7	6.16	68.8	22.9	3.01	96	212	3.66	16	18	36.9	5.31	89	174	0.76	6.4	10.04	6.38	5.74	5.7	3	0.89	1.54	0.57	4.6	9.17	1.587
479	66	CHD	Junior high school and below	No	4	No	Yes	No	Yes	25.57	6	11.24	69.1	20.6	3.18	91	329	0.36	12	14	39	9.85	93	273	1.26	23.36	9.58	2.41	18.68	8.8	2.76	0.74	1.29	0.73	4.11	15.3	0.725
480	60	CHD	Senior high school and technical secondary school	No	64	No	No	Yes	No	24.97	6	9.44	60.5	31.3	4.1	121	276	2.88	20	15	48.6	5.86	48	241	0.63	5.32	8.58	1.35	6.8	5.4	4.15	1.16	2.23	0.76	4.55	9.79	1.982
481	62	CHD	Senior high school and technical secondary school	No	88	No	Yes	Yes	No	22.06	8	5.24	45.2	45.7	4.14	131	150	3.88	22	21	43.3	6.46	63	277	0.91	4.51	9.22	2.63	5.78	5.5	4.44	1.04	2.25	1.15	4.2	12.15	5.551
482	62	CHD	Junior high school and below	No	8	No	No	Yes	No	25.24	6	6.15	67.2	22.4	3.91	66	259	5	13	18	44.7	5.99	65	320	0.94	4.23	8.55	1.62	7.6	5.8	3.61	0.84	2.17	0.6	4.386	4.63	11.07
483	67	Non-CHD	Junior high school and below	No	0	No	Yes	Yes	Yes	28.91	8	5.73	65.6	26.9	4.08	128	189	1.67	20	15	45.9	7.78	70	208	0.72	13.87	7.75	1.6	14.6	7.8	3.21	1.02	1.34	0.85	3.49	13.53	1.274
484	63	CHD	Junior high school and below	No	12	No	No	Yes	Yes	26.95	6	6.18	54.7	34.4	3.66	118	194	0.53	16	16	41	7.46	72	315	0.85	7.43	8.66	1.37	13.29	8.1	3.16	0.73	1.52	0.91	3.68	11.82	2.219
485	61	Non-CHD	Senior high school and technical secondary school	No	2	No	No	No	No	21.78	7	5.58	79.3	14	3.96	121	140	1.62	15	13	41.9	5.8	74	291	0.73	5.63	9.21	2.57	8.35	5.9	4.12	1.01	2.09	1.02	4.07	15.84	2.434
486	74	CHD	Junior high school and below	No	30	No	No	Yes	No	25.21	6	6.03	55.1	35.3	3.82	118	232	1.02	97	94	39.6	13.06	170	487	2.02	5.81	9.24	3.34	7.03	5.7	4.16	0.85	2.15	1.16	3.36	13.52	1.543
487	61	Non-CHD	Junior high school and below	No	0	No	No	Yes	No	22.6	6	6.32	58	36.2	3.8	120	168	1.26	17	16	54.7	5.4	54	245	0.77	5.46	8.37	1.8	7.6	5.8	3.28	0.7	1.58	0.98	4.4	13.12	1.503
488	62	Non-CHD	Junior high school and below	No	0	No	No	Yes	No	22.27	7	6.24	57.9	33.4	3.88	116	212	1.33	23	23	44.3	6.11	37	226	0.66	5.7	8.34	1.35	7.55	6.5	3.38	0.93	1.25	0.86	4.34	12.67	2.259
489	63	CHD	Junior high school and below	No	66	No	No	No	Yes	20.4	6	6.49	68.8	24.2	3.38	101	183	5	12	14	42.1	7.83	76	195	0.89	9.52	8.41	2.67	11.46	7.1	5.13	1.1	2.96	1.07	3.44	12.2	1.129
490	85	CHD	Junior high school and below	No	140	No	Yes	Yes	No	19.56	6	7.48	61.6	30.4	3.84	123	267	2.36	26	20	49.7	6.68	28	251	0.79	9	9.9	9.47	8.6	6.2	3.8	1.19	1.84	0.77	3.48	15.07	0.586
491	67	CHD	Junior high school and below	No	32	No	No	No	No	33.59	4	5.44	53.3	30.9	4.12	128	207	2.58	19	21	39.2	5.36	62	302	0.78	5.13	9.39	2.66	14.21	7.2	4.02	0.97	2.08	0.97	4.32	11.18	2.634
492	63	Non-CHD	Junior high school and below	No	0	No	No	No	No	22.89	8	7.56	54.9	33.3	3.76	109	257	2.02	33	18	37	5.97	91	332	0.76	6.15	8.49	1.68	6.84	6.3	4.3	0.84	2.57	0.89	3.87	12.47	1.648
493	64	CHD	Senior high school and technical secondary school	No	138	No	No	Yes	Yes	27.47	7	6.1	55.7	34.4	3.97	120	219	2.8	8	11	35.6	6.66	89	265	0.76	9.31	9.55	2.14	12.83	7.3	3.91	0.91	2.13	0.81	3.81	14.91	0.993
494	64	CHD	Senior high school and technical secondary school	No	60	No	Yes	Yes	No	34.08	6	7.55	69.9	22.3	3.86	122	183	5	22	24	41	5.4	96	354	1.58	5.8	8.71	1.4	6.23	6	5.5	0.95	3.52	1.03	4.13	13.13	5.589
495	67	CHD	Junior high school and below	No	77	No	No	No	Yes	23.81	7	5.65	67.7	26.7	4.63	124	159	5	15	12	38.5	6.97	80	157	0.71	12.61	8.63	7.58	10.3	7.7	2.45	0.85	1.02	0.58	4.47	14.12	0.721
496	71	Non-CHD	Senior high school and technical secondary school	No	0	No	No	Yes	Yes	34.58	6	11.06	67.9	23.7	3.59	105	299	0.12	10	14	38	9.1	82	392	1.48	10.1	8.35	0.73	12.37	7.6	5.02	1.28	2.86	0.88	4.14	13.53	2.627
497	62	CHD	Junior high school and below	No	47	No	No	No	Yes	24.12	6	5.11	67.7	26.1	2.74	90	306	5	18	21	39.2	8.42	75	272.3	0.7	11.81	9.08	5.37	12.52	11.1	3.92	1.2	1.91	0.81	2.78	14.84	2.91547
498	79	CHD	Junior high school and below	No	53	No	Yes	Yes	Yes	23.15	6	6.91	62.3	28.3	4.11	132	380	5	22	12	47	15.06	131	355	1.64	4.79	8.61	1.51	10.34	6	3.47	0.75	1.97	0.75	3.87	14	1.036
499	73	CHD	Junior high school and below	No	12	No	No	No	No	21.08	6	5.11	58	31.2	3.69	111	133	4.88	16	19	34	5.1	44	290	0.69	5.77	8.51	1.2	4.42	5.6	4.9	1.09	2.98	0.83	4.09	14.1	1.413
500	62	CHD	Junior high school and below	No	24	No	Yes	Yes	No	25.39	5	8.47	63.6	32.1	3.93	118	298	4.08	17	17	41.2	4.8	52	370	0.76	10.25	9.33	2.51	13.62	6	4.72	1.12	2.46	1.14	3.47	12.31	2.965
501	79	Non-CHD	Junior high school and below	No	0	No	No	Yes	No	24.14	6	6.88	55	34.8	3.89	120	280	0.26	20	26	42	3.9	53	237	0.84	5.36	8.64	1.23	6.86	5.8	4.48	1.2	2.47	0.81	3.77	13.25	2.283
502	77	CHD	Junior high school and below	No	23	No	No	Yes	Yes	26.56	7	6.62	48.7	44.7	4.04	124	215	5	25	29	39.8	4.9	51	245	0.75	16.15	9.82	2.3	21.03	10.7	4.07	0.86	2.21	1	3.57	11.77	1.822
503	82	Non-CHD	Senior high school and technical secondary school	No	0	No	No	Yes	No	27.85	6	8.68	70.1	20	4.38	133	167	5	13	22	39.4	5	61	351	0.81	5.51	8.8	1.69	6.62	6.3	4.86	0.85	2.97	1.04	3.59	13.7	2.67
504	69	CHD	Junior high school and below	No	127	No	No	No	No	23.31	6	16.37	73.6	17.6	3.86	121	226	5	39	166	41.4	9.61	119	188	0.93	6.89	8.46	9.33	6.24	5.7	6.67	1.32	4.28	1.07	3.88	12.68	3.86
505	80	Non-CHD	Senior high school and technical secondary school	No	0	No	No	Yes	No	25.11	7	7.01	71.6	17.9	4.47	123	239	0.86	14	27	46.3	6.24	71	341	0.94	4.08	8.08	0.94	6.86	5.4	3.47	0.96	1.87	0.64	3.64	15.13	1.098
506	63	CHD	Junior high school and below	No	48	No	No	No	No	19.56	7	9.32	65.3	24.3	4.13	125	203	0.82	54	62	37	3.6	48	195	0.76	6.33	8.54	1.25	10.3	5.6	4.21	1.22	2.17	0.82	3.94	10.11	14.942
507	75	CHD	Junior high school and below	No	42	No	Yes	Yes	No	27.06	6	8.14	55.5	35.7	3.75	109	231	2.62	19	20	38	7.7	68	314	1.41	6.88	9.48	3.91	14.85	6.9	3.32	0.78	1.65	0.89	3.31	11.2	3.933
508	69	CHD	Junior high school and below	No	35	No	No	Yes	No	25.81	7	15.01	81.2	11.9	4.72	140	192	0.86	37	27	45	8.6	31	320	1.8	12.45	10.53	7.67	9.91	5.9	5.72	1.01	2.89	1.82	3.5	11.62	7.843
509	60	Non-CHD	Senior high school and technical secondary school	No	0	No	Yes	Yes	Yes	20.4	7	6.1	66.2	28.1	3.71	118	128	1.06	17	19	43	4.7	49	308	0.92	9.49	8.42	1.37	12.1	6.9	3.19	0.98	1.54	0.67	3.79	11.91	1.491
510	65	Non-CHD	Junior high school and below	No	0	No	No	Yes	No	23.31	8	4.71	67.9	23.6	3.76	109	155	0.86	18	23	43	7.9	73	317	1.09	6.31	8.48	1.22	6.11	6.1	3.42	1.1	1.6	0.72	3.61	10.12	4.941
511	63	CHD	College degree or above	No	20	No	No	No	No	22.89	6	5.91	63.9	27.5	3.83	119	193	1.05	25	30	37	4.9	49	322	0.78	5.95	8.64	1.42	7.19	6	3.18	1.04	1.48	0.66	3.54	11.9	2.887
512	62	CHD	Junior high school and below	No	22	No	No	Yes	No	27.47	6	3.7	44.2	43	3.12	98	194	1.72	18	19	41.9	9.17	75	355	0.86	9.72	8.5	1.55	7.88	6	3.99	0.8	2.36	0.76	4.01	12.95	3.668
513	66	Non-CHD	Junior high school and below	No	0	No	No	No	No	26.04	8	5.24	57.2	36.4	3.63	106	218	3.7	10	13	44.8	6.34	64	312	0.74	5.47	9.15	2.34	10.53	5.4	4.48	0.83	2.74	0.91	3.51	11.51	4.745
514	75	CHD	Junior high school and below	No	90	No	Yes	Yes	No	27.06	6	8.14	55.5	35.7	3.75	109	231	2.62	19	20	38	7.7	68	314	1.41	6.88	9.48	3.91	14.58	6.9	3.32	0.78	1.65	0.89	3.31	11.6	4.02
515	76	CHD	Junior high school and below	No	61	No	No	Yes	No	22.22	5	7.61	69.6	19	4.23	132	263	1.52	19	22	47	6.55	73	350	1.18	5.97	8.86	2.16	8.26	5.9	3.9	0.81	2.38	0.71	3.96	12.11	2.18
516	62	Non-CHD	Junior high school and below	No	0	No	No	Yes	No	26.71	7	8.27	55.8	34.7	4.47	135	249	0.28	25	21	43.9	6.5	71	533	0.9	4.97	8.86	2.59	6.58	5.9	4.02	0.74	2.4	0.88	4.13	13.02	1.485
517	74	CHD	Junior high school and below	No	42	No	No	No	Yes	25.64	7	4.4	59.5	26.4	3.29	105	97	1.36	10	18	42.6	4.97	64	283	0.81	8.04	9.5	2.77	13.51	7	4.79	0.82	2.6	1.37	3.25	12.31	6.027
518	66	CHD	Junior high school and below	No	4	No	No	Yes	No	28.44	7	5.53	45.6	45.1	4.43	130	190	1.02	17	19	44.4	7.01	58	295	0.79	4.74	8.21	1.21	7.72	5.8	3.43	0.85	1.63	0.95	3.82	13.71	1.889
519	76	CHD	Junior high school and below	No	53	No	Yes	No	No	24	6	8.05	66.3	22.1	3.83	121	184	5	7	12	50	6.92	54	275	0.69	7.09	8.5	8.36	7.6	5.8	5.17	1.04	2.99	1.14	3.15	6.96	22.041
520	78	CHD	Junior high school and below	No	40	No	Yes	No	No	35.67	5	4.38	71.4	22.3	2.88	104	208	5	5	11	43.3	5.89	63	183	0.84	7.98	9.05	3.49	5.04	5.8	3.05	0.65	1.44	0.96	3.14	6.98	2.203
521	67	CHD	Junior high school and below	No	16	No	No	Yes	No	25.63	6	5.07	68.3	23	4.47	132	227	4.86	16	15	48.2	6.65	64	213	0.78	5.75	8.47	6.73	6.23	6.1	4.47	0.97	2.47	1.03	4.09	13.23	1.233
522	72	Non-CHD	Senior high school and technical secondary school	No	0	No	No	Yes	Yes	30.83	5	8.322	64.9	26.5	3.92	121	216	1.18	10	16	41.5	6.23	73	268	0.77	8.3	8.03	0.58	7.8	6.2	3.81	1.4	1.6	0.81	3.6	13.23	1.425
523	72	Non-CHD	Junior high school and below	No	5	No	No	Yes	No	23.73	6	6.24	53.6	35.3	4.02	126	177	1.82	12	23	46.9	5.35	57	287	0.73	5.48	8.33	0.95	7.2	6	5.18	1.14	2.94	1.1	4.29	11.8	4.641
524	89	CHD	Junior high school and below	No	46	No	Yes	No	No	26.78	6	7.63	42.5	49.3	3.7	122	195	5	31	50	41	6.2	71	501	1.54	10.07	9.24	1.79	8.86	6.8	4.37	0.89	2.41	1.07	3.62	9.19	1.499
525	90	Non-CHD	Junior high school and below	No	2	No	Yes	Yes	No	25.68	8	6.4	56.4	35.1	4.06	124	220	4.4	11	17	45.1	5.36	64	530	0.95	4.72	8.78	1.67	4.9	5.7	4.43	1.1	2.29	1.04	4.36	15.04	0.548
526	78	CHD	Junior high school and below	No	4	No	Yes	Yes	No	22.22	6	6.75	57.2	35.7	4.1	135	235	5	20	26	47.1	6.29	58	361	0.77	7.22	9.05	1.75	7.6	5.7	4.66	1.19	2.44	1.03	4.2	14.63	2.017
527	74	CHD	Junior high school and below	No	16	No	No	No	Yes	28.52	6	5.05	67.3	26.7	4.16	121	131	5	18	12	42.8	6.28	69	312	0.93	18.29	9.63	1.32	19.21	10.1	4.63	1.23	2.55	0.85	3.68	15.63	2.793
528	61	Non-CHD	Junior high school and below	No	0	No	No	Yes	No	22.13	8	5.1	42.2	50.7	4.25	122	134	2.02	18	22	44.2	7.57	59	235	0.77	9.47	8.89	1.42	6.88	5.2	6.22	1.39	3.5	1.33	4.21	14.48	3.119
529	70	CHD	Junior high school and below	No	66	No	No	Yes	No	21.64	6	5.71	75.5	21.6	2.4	92	190	2.01	15	24	45.9	7.22	63	170	0.78	9.59	8.56	6.95	8.68	6.2	5.11	1.4	2.85	0.86	3.59	15.33	1.929
530	80	Non-CHD	Junior high school and below	No	0	No	No	No	No	29.34	6	10.62	61.4	32.3	3.87	115	254	1.52	20	21	46.4	8.29	88	516	1.28	8.68	9.19	1.81	7.6	5.8	3.85	1.2	1.78	0.87	3.99	15.12	2.335
531	68	CHD	Junior high school and below	No	64	No	Yes	Yes	Yes	24.97	6	6.75	65.4	24.3	4.17	125	210	4.41	21	21	48	6.95	63	351	0.77	15.22	9.41	2.75	13.01	8.1	4.19	0.77	2.3	1.12	4.47	15.86	1.718
532	62	CHD	College degree or above	No	150	No	Yes	Yes	Yes	23.62	6	5.09	52.9	37	4.06	123	265	4.04	29	20	43.6	5.06	59	374	0.76	10.81	9.12	1.77	12.24	6.8	5.12	0.95	2.84	1.33	3.66	12.48	3.56
533	76	CHD	Junior high school and below	No	7	No	Yes	Yes	Yes	24.97	6	3.5	73.5	1.91	3.58	109	93	5	10	20	48.1	5.09	71	285	0.95	4.8	11.26	0.5	10.59	5.8	3.34	1.56	1.23	0.55	3.81	17.75	1.73
534	70	Non-CHD	Junior high school and below	No	0	No	No	No	No	22.51	6	7.07	74.4	19.2	3.88	113	195	5	27	27	47	6.44	52	364	0.72	10.03	8.34	0.99	6.88	5.4	4.1	1	2.28	0.82	3.86	19.87	1.966
535	81	CHD	Junior high school and below	No	104	No	No	Yes	No	25.97	7	9.84	83.5	13.9	3.23	101	210	5	19	58	44.2	9.82	90	320	1.11	8.61	8.37	1.2	8.02	6.4	4.49	0.84	2.42	1.23	3.3	9.4	17.769
536	82	CHD	Junior high school and below	No	4	No	Yes	Yes	Yes	26.56	7	6.21	67.6	23.4	3.61	96	142	1.24	9	14	43.7	11.35	91	452	1.48	7.36	8.66	1.58	13.47	8.6	3.23	0.91	1.4	0.92	3.51	14.38	3.957
537	72	CHD	Junior high school and below	No	42	No	No	Yes	No	26.17	6	9.96	75.2	15.9	3.73	115	220	0.5	12	16	48	11.91	61	336	0.85	4.57	9.01	1.61	6.88	5.8	4.36	1.09	2.24	1.03	3.92	11.64	1.148
538	61	Non-CHD	Junior high school and below	No	0	No	No	No	No	20.32	6	3.88	45.3	45.8	3.97	122	70	2.77	18	20	45.3	6.1	11	324	0.77	6.35	8.44	0.92	7.26	5.4	4.83	1.33	2.45	1.05	3.89	13.07	1.596
539	64	Non-CHD	Junior high school and below	No	8	No	No	Yes	No	26.56	7	4.58	60.6	27.9	4.23	128	195	1.68	22	31	51.5	7.5	70	217	0.77	7.12	8.67	1.23	7.75	6.8	3.24	1.01	1.38	0.83	4.09	11.68	1.509
540	67	CHD	Junior high school and below	No	25	No	No	No	No	28.13	6	5.26	65.9	27.3	4.55	140	226	5	17	20	42.8	8.4	47	305.8	0.86	7.89	8.79	7.47	8.86	6.5	5.78	1.28	3.37	1.13	4.01	14.42	1.772
541	76	CHD	Junior high school and below	No	20	No	No	No	Yes	18.26	4	6.37	79.5	12	3.75	106	167	5	4	13	40.3	15.67	197	567	2.46	10.7	10.19	5.37	12.8	10.5	3.74	0.98	1.82	0.98	4.34	13.86	2.874
542	78	CHD	Junior high school and below	No	16	No	Yes	Yes	No	23.44	7	12.46	84.1	12.3	3.82	119	207	3.36	28	31	43.7	8.36	66	126	0.79	7.96	8.48	1.44	5.48	6	5.78	0.96	2.75	1.23	3.56	14.58	0.674
543	72	CHD	Senior high school and technical secondary school	No	82	No	No	Yes	Yes	24.44	8	6.66	73	20.8	3.57	108	189	3.22	28	28	38.2	6.22	64	313	1.39	9.84	8.67	1.64	8.8	7.3	4.31	0.78	2.45	1.08	3.06	11.74	0.952
544	71	CHD	Junior high school and below	No	40	No	Yes	Yes	No	27.99	6	3.94	64.9	26.4	3.74	101	239	2.23	17	20	44.3	7.3	41	243	0.75	11.33	8.52	8.38	6.69	6.3	4.84	1.4	2.6	0.84	3.44	12.09	0.416
545	72	CHD	Junior high school and below	No	52	No	No	No	Yes	21.37	7	4	66	26.1	3.74	111	104	5	17	16	43.2	5.28	51	195	0.77	7.22	9.81	3.4	14.33	7.8	4.27	0.96	2.04	1.27	3.92	12.76	0.85
546	74	CHD	Junior high school and below	No	80	No	Yes	Yes	No	25.71	6	5.04	68.6	23	3.67	113	114	5	20	31	35	3.7	58	355	1	5.54	8.45	7.31	8.21	5.5	5.12	1.26	2.8	1.06	3.46	10.97	1.798
547	70	Non-CHD	Junior high school and below	No	0	No	No	Yes	No	25	7	5.63	60.3	24.8	3.75	115	177	1.75	9	14	42.6	5.29	53	207	0.83	3.87	7.75	0.43	5.68	5.4	4.4	1.61	1.91	0.88	3.55	10.17	6.182
548	78	Non-CHD	Senior high school and technical secondary school	No	0	No	No	Yes	No	26.56	8	6.87	50	32.9	4.15	134	135	0.45	25	23	48.8	8.19	69	300	0.96	5.23	8.66	1.31	4.93	5.7	3.77	1.26	1.62	0.89	4.45	14.11	2.874
549	66	CHD	College degree or above	No	40	No	No	Yes	No	24.46	5	5.06	57.3	32.6	3.62	116	129	0.8	17	19	44.7	8.37	76	328	0.76	5.15	8.42	8.48	5.63	5.7	4.32	1.31	2.1	0.81	4.32	11.23	3.325
550	77	CHD	Junior high school and below	No	94	No	No	No	No	21.48	6	12.47	72	19.7	4.7	147	185	5	81	207	45.6	9.82	93	256	1.05	6.94	8.24	6.38	6.25	5.9	4.21	1.12	2.43	0.98	4.49	13.31	3.81
551	70	CHD	Junior high school and below	No	2	No	No	Yes	Yes	27.11	6	8.21	67.2	26.9	3.63	115	293	3.26	15	16	49.7	9.26	66	343	0.84	3.36	10.99	1.47	17.65	7.1	2.96	0.91	1.29	0.76	3.66	12.55	1.613
552	66	Non-CHD	Junior high school and below	No	0	No	No	No	No	24.03	7	4.17	53.7	36.7	3.97	126	104	2.07	18	23	45.6	5.09	58	312	0.82	5.51	7.8	0.44	5.88	5.4	4.03	0.73	2.03	1.27	4.07	12.82	1.505
553	67	Non-CHD	Junior high school and below	No	0	No	No	Yes	No	26.72	7	4.93	60.2	29.6	4.57	140	158	5	40	35	41	5.5	48	342	0.86	8.1	9.1	1.78	5.46	6.5	3.9	0.89	2.08	0.9	4.22	14.24	2.027
554	79	Non-CHD	Junior high school and below	No	5	No	No	No	No	23.83	7	6.29	62.5	31.5	3.87	113	161	2.41	12	20	44.9	8.97	86	349	0.89	7.21	8.19	0.65	8.04	5.8	5.25	1.33	2.9	1.02	3.87	11.62	4.162
555	71	CHD	Junior high school and below	No	182	No	No	Yes	Yes	20.7	8	8.57	64.8	28.2	3.87	119	171	3.63	11	15	44.8	8.1	88	245	1.09	7.67	9.22	1.66	15.22	6.6	4.24	1.03	2.21	1	3.6	15.59	3.057
556	89	CHD	Junior high school and below	No	18	No	No	Yes	No	22.83	7	5.55	72.5	20.7	3.23	98	118	5	14	18	48.9	8.22	81	315	1.39	6.04	8.61	1.4	10.88	5.5	3.47	0.94	1.71	0.82	3.92	14.81	1.728
557	68	CHD	Junior high school and below	No	2	No	No	Yes	Yes	21.48	6	5.49	55.5	37.1	3.31	102	233	3.39	38	31	45.5	21.41	139	340	1.71	6.78	8.94	1.89	15.28	8.5	3.34	0.89	1.55	0.9	3.55	15.94	2.974
558	75	CHD	Junior high school and below	No	40	No	No	Yes	No	21.88	7	5.99	63.2	28.3	4.85	123	221	2.4	18	21	45.8	9.93	61	327	1.06	6	9.19	2.59	5.19	5.8	5.12	0.93	2.85	1.34	4.17	14.36	3.968
559	84	CHD	Junior high school and below	No	64	No	No	Yes	No	20.81	7	9.06	65.8	25.3	4.33	126	106	5	23	179	42.3	6.39	69	362	1	8.01	8.55	1.21	7.96	6.3	4.35	0.92	2.35	1.29	3.95	12.13	2.014
560	73	CHD	Senior high school and technical secondary school	No	32	No	No	Yes	No	23.37	6	5.87	62.7	26.9	3.9	118	246	4.92	19	22	42.7	6.52	56	338	0.85	6.67	8.72	1.48	8.46	6.3	4.59	1.06	2.33	1.2	3.73	13.64	1.97
561	82	Non-CHD	Junior high school and below	No	0	No	No	Yes	No	24.97	8	6.45	70.9	21.1	4.11	132	153	4.46	39	43	39.9	6.39	74	148	0.9	5.85	8.31	0.86	7.26	5.8	3.8	1.16	1.77	0.87	3.45	19.52	2.734
562	76	CHD	Senior high school and technical secondary school	No	29	No	No	Yes	Yes	22.6	7	5.8	65.4	24.4	4.25	125	195	1.84	74	67	44.5	5.04	57	240	0.85	8.92	9.49	2.41	11.05	7.8	5.87	0.98	2.86	1.03	4.42	15.01	4.684
563	78	CHD	Junior high school and below	No	28	No	Yes	Yes	No	25.77	6	6.15	67.5	22.5	3.82	114	164	0.63	11	17	47.7	11.12	111	632	1.57	5.31	8.24	5.63	6.92	5.4	5.92	1.09	3.53	1.3	4.2	12.39	3.304
564	64	CHD	Junior high school and below	No	23	No	No	No	No	21.22	5	5.95	59.3	30.6	4.58	136	192	2.32	21	20	46.6	5.09	57	222	0.71	10.18	8.74	0.82	8.68	6.3	4.77	1.49	2.41	0.87	4.35	13.74	3.83
565	84	CHD	Junior high school and below	No	20	No	Yes	No	No	27.06	7	5.52	67.5	24	4.65	138	169	5	22	46	44.7	8.48	84	463	1.29	6.36	8.46	1.12	6.77	6	4.66	1.1	2.49	1.07	3.69	14.92	2.665
566	63	CHD	Junior high school and below	No	20	No	No	Yes	No	25.33	7	8.46	61.9	32.1	3.94	128	318	2.4	19	20	45.5	6.38	54	362	0.78	6.07	9.24	2.86	13.02	5.8	5.01	0.87	2.92	1.22	3.82	12.65	2.971
567	67	CHD	Junior high school and below	No	13	No	No	No	No	24.22	7	6.81	69.4	23.1	4.58	141	153	0.51	68	71	48.5	6.03	55	281	0.87	4.57	8.33	7.48	7	6.1	4.99	1.22	2.87	0.9	4.32	13.26	1.705
568	66	CHD	Junior high school and below	No	100	No	No	No	No	28.13	7	8.5	61.7	26.1	4.62	140	274	4.46	47	31	45.8	7.54	46	221	0.74	5.07	9.32	3.06	7.9	6.2	6.04	0.96	3.69	1.39	3.88	10.72	0.302
569	61	Non-CHD	College degree or above	No	6	No	No	No	No	18.75	8	7.66	67.5	25.3	3.87	116	168	0.88	31	27	42.3	7.24	58	237	0.72	5.5	8.09	0.56	6.45	5.9	4.31	1.47	2.06	0.78	4.34	12.08	1.386
570	65	CHD	Junior high school and below	No	92	No	Yes	No	Yes	24.03	8	7.6	35.1	53.3	4.14	126	243	5	28	34	44.4	10.6	163	383	2.58	6.88	8.84	7.31	8.28	6.1	4.48	1.41	2.25	0.82	3.36	18.72	0.527
571	69	CHD	Junior high school and below	No	10	No	Yes	Yes	Yes	23.56	4	4.58	63.4	24.4	4.18	124	204	5	31	25	45.3	7.85	59	282	0.85	9.34	9.52	2.84	10.04	6.6	3.57	0.88	1.84	0.85	4.54	12.4	4.463
572	71	CHD	Junior high school and below	No	76	No	No	No	Yes	26.04	6	12.65	73.2	18	3.99	113	270	5	27	21	43.9	11.1	74	332	1.08	7.42	8.46	7.49	11.07	8.2	4.1	1	2.22	0.88	4.17	14.67	2.146
573	60	CHD	Junior high school and below	No	55	No	Yes	No	Yes	30.41	6	10.24	59.3	30.6	4.7	138	263	5	21	15	48.3	5.21	52	179	0.73	20.24	10.17	2.57	21.64	9.8	4.08	0.83	2.38	0.87	4.36	15.23	1.565
574	71	CHD	Senior high school and technical secondary school	No	24	No	No	Yes	No	21.37	5	5.99	59.8	29.5	4.15	120	179	1.37	16	18	46	6.33	63	330	0.89	6.91	8.9	1.45	8.88	6.5	3.18	1.12	1.43	0.63	4.18	13	1.673
575	64	CHD	Junior high school and below	No	34	No	No	Yes	Yes	30.8	5	9.5	69.4	23.5	4.18	112	254	5	16	15	42.5	8.83	76	281	1.26	15.68	8.86	2.32	10.96	7.8	4.3	0.71	2.54	1.05	3.8	14.58	1.106
576	60	Non-CHD	Junior high school and below	No	0	No	No	Yes	No	21.71	6	6.07	53.9	37.9	4.18	124	229	0.96	30	21	47.9	7.81	49	447	0.77	5.3	9.27	2.43	11.55	6.3	4.46	1.11	2.37	0.98	4.61	11.23	2.288
577	70	CHD	Junior high school and below	No	52	No	Yes	Yes	No	27.94	6	5.73	61.3	27.5	4.21	128	164	5	32	24	42.1	7.29	45	275	0.94	6.24	8.61	1.49	5.46	5.6	4.4	0.97	2.36	1.07	4.66	11.28	2.3
578	63	Non-CHD	Junior high school and below	No	0	No	Yes	Yes	No	27.64	5	5.89	65.2	26.3	4.16	135	156	4	76	29	45.2	9.72	87	458	1	5.78	9.09	1.57	9.27	6.6	4.94	1.1	2.79	1.05	3.67	11.6	1.477
579	69	CHD	Junior high school and below	No	40	No	No	Yes	Yes	24.97	6	7.83	49	42.6	3.98	123	306	1.93	21	22	42.5	5.25	58	317	0.82	6.47	9.88	5.36	13.88	9.6	4.88	0.75	2.86	1.27	3.99	13.55	1.889
580	66	Non-CHD	Junior high school and below	No	5	No	No	No	No	26.67	7	5.75	69.7	23.1	3.52	116	188	1.58	15	20	44.6	8.33	72	244	0.95	5	8.93	1.72	6.85	5.8	4.58	1.03	2.67	0.88	4.04	12.05	1.825
581	71	CHD	Senior high school and technical secondary school	No	48	No	Yes	Yes	Yes	21.48	6	8.73	57.9	34.1	4.23	123	192	5	20	27	43.2	7.45	102	483	1.24	17.68	10.54	4.33	20.91	11	4.26	0.87	2.31	1.08	3.5	12.44	2.602
582	63	CHD	Junior high school and below	No	12	No	Yes	No	No	24.03	7	7.88	67.1	24.9	4.16	125	155	2.66	21	22	44.9	4.47	59	330	0.81	5.27	9.29	3.16	7.6	5.9	3.8	1	2	0.8	4.23	13.18	3.286
583	68	CHD	Junior high school and below	No	108	No	No	Yes	No	25.33	4	15.55	67.9	26.2	5.05	150	340	5	22	18	48	8.41	66	489	0.78	9.77	10.35	4.34	8.86	6.2	6.38	1.04	3.9	1.44	4.81	16.04	2.473
584	64	CHD	Junior high school and below	No	120	No	No	No	No	21.33	6	5.25	66	25.5	3.74	113	187	4.88	23	30	40.3	6.18	47	143	0.85	4.57	9.89	9.27	7.68	5.2	3.68	1.24	1.76	0.68	3.78	14.65	6.718
585	75	Non-CHD	Junior high school and below	No	3	No	No	No	No	23.14	6	4.99	44.7	30.4	3.91	125	137	0.41	19	26	42.7	5.71	56	169	0.91	4.49	8.67	1.61	5.68	5.2	3.41	1.06	1.56	0.79	4.09	12.88	1.379
586	75	CHD	Senior high school and technical secondary school	No	69	No	No	No	No	26.67	6	8.58	62.3	30.7	4.11	118	244	1.62	39	42	43.2	3.95	60	393	0.96	6.69	10.16	7.48	7.68	5.6	4.93	1.1	3.02	0.8	4.86	13.68	2.36
587	79	CHD	Junior high school and below	No	7	No	Yes	No	No	22.03	6	7.64	57.1	33.3	4.38	134	226	1.64	18	24	45.5	6.79	76	335	1.12	6.23	8.46	1.73	7.09	5.9	5.36	0.89	3.35	1.12	4.42	11.4	6.444
588	78	CHD	Junior high school and below	No	10	No	Yes	No	No	25.91	6	10.09	69.3	19.2	4.09	115	262	1.25	16	18	45.5	9.3	70	379	1.15	5.58	8.54	6.39	8.02	6.6	2.91	0.98	1.33	0.6	3.75	13.55	1.802
589	84	CHD	Junior high school and below	No	88	No	Yes	Yes	Yes	25.57	6	9.92	70.5	21.6	4.63	137	290	0.87	27	27	46.7	7.009	56	380	0.79	10.63	8.83	1.91	13.38	7.3	4.47	0.99	2.55	0.93	4.56	12.87	3.68
590	77	CHD	Junior high school and below	No	44	No	No	Yes	No	21.78	9	5.73	67.3	24.9	3.4	101	200	5	72	88	42.6	4.24	44	183	0.78	9.2	8.7	1.95	8.32	6.2	3.45	0.78	1.88	0.79	4.07	17.25	1.157
591	68	CHD	Junior high school and below	No	38	No	No	Yes	Yes	25.97	7	8.89	74.8	18.9	4.27	133	184	2.1	18	25	48.6	11.76	98	273	1.12	10.81	9.7	4.38	14.38	8.6	3.91	0.68	2.2	1.03	4.58	13.86	3.65
592	67	CHD	Junior high school and below	No	64	No	No	Yes	Yes	21.93	7	11.87	80.7	14.9	5.16	163	288	5	17	22	45.2	6.3	44	294	0.98	10.77	10.18	0.9	13.66	7.6	3.57	1.01	1.73	0.83	3.9	14.08	2.4
593	71	CHD	Junior high school and below	No	134	No	No	No	Yes	24.34	6	6.95	53	39	4.22	127	108	5	89	52	42.5	8.87	109	298	1.4	13.46	9.18	1.62	20.35	10.3	4.85	0.85	2.95	1.05	3.77	12.21	4.467
594	68	CHD	Junior high school and below	No	38	No	Yes	Yes	No	24.22	6	5.25	47.4	40	3.76	111	130	4.16	17	22	39.3	5.65	49	305	0.89	6.04	8.22	6.38	7.6	5.6	5.46	1.31	3.25	0.9	3.72	13.55	1.975
595	64	CHD	Junior high school and below	No	55	No	No	No	No	21.09	7	9.03	69.6	24.2	3.65	110	128	5	37	21	41.8	4.81	54	386	0.73	4.85	9.43	2.58	7.8	5.4	4.64	1.09	2.37	1.18	5.86	12.38	3.776
596	70	Non-CHD	Senior high school and technical secondary school	No	0	No	No	No	Yes	25.64	8	5.84	48.1	44.2	4.45	130	340	5	29	30	46.5	7.14	60	304	0.75	7.44	9.02	1.36	12.06	7.3	5.42	1.17	3.24	1.01	3.69	13.2	3.881
597	66	CHD	Junior high school and below	No	120	No	No	Yes	No	21.64	6	4.29	50.9	38.8	3.59	110	202	0.37	17	20	45.5	9.49	71	353	1.15	6.43	11.01	0.81	8.2	5.6	3.51	1.09	1.67	0.75	4.3	14.85	1.741
598	67	CHD	Junior high school and below	No	40	No	Yes	Yes	No	28.67	5	6.75	70.3	20.2	4.37	132	268	5	39	24	46.8	10.01	55	288	0.93	5.31	8.36	7.38	5.81	6	4.12	0.95	2.23	0.94	4.34	14.91	3.841
599	75	CHD	Junior high school and below	No	28	No	No	Yes	No	25.92	6	6.58	57.8	34.2	4.68	136	263	3.66	24	18	44.8	9.21	53	456	0.83	10.17	9.14	1.52	12.56	6.6	4.72	1.28	2.41	1.03	4.54	113.99	2.045
600	77	CHD	Junior high school and below	No	44	No	No	Yes	No	21.78	9	5.73	67.3	24.9	3.4	101	200	5	72	88	42.6	4.24	44	183	0.78	9.2	8.7	1.95	8.32	6.2	3.45	0.78	1.88	0.79	4.07	17.25	1.157
601	69	CHD	Junior high school and below	No	71	No	No	No	No	24.65	6	15.91	82.7	8.8	3.14	90	257	5	31	105	30	6.4	89	333	1.41	7.18	7.79	8.45	9.17	5.5	3.64	1.02	1.77	0.85	3.33	18.26	0.014
602	61	CHD	Junior high school and below	No	58	No	Yes	Yes	Yes	23.88	6	10.37	82.8	9	3.48	105	263	5	215	95	33.4	7.3	73	372	1.05	3.78	10.35	1.44	10.03	7.8	4.66	0.96	2.86	1.03	4.56	12.68	2.65
603	67	CHD	Junior high school and below	No	40	No	Yes	Yes	No	28.67	5	6.75	70.3	20.2	4.37	132	268	5	39	24	46.8	10.01	55	288	0.93	5.31	8.36	8.58	5.81	5.8	4.12	0.95	2.23	0.94	4.34	14.91	3.841
604	68	Non-CHD	Senior high school and technical secondary school	No	0	No	No	Yes	Yes	27.34	8	8.04	69.5	23.2	4.07	118	171	5	36	75	39.6	7.7	87	375	1.71	7.85	9.09	2.52	7.8	8.7	4.11	0.79	2.17	1.15	3.59	13.4	1.574
605	75	Non-CHD	Junior high school and below	No	0	No	Yes	Yes	No	24.67	7	4.72	62.7	28.5	3.55	111	179	1.37	14	19	43.7	5.95	69	334	1.01	6.75	8.81	1.18	11.49	7.3	3.6	1.3	1.5	0.8	3.92	13.87	1.376
606	74	CHD	Junior high school and below	No	16	No	No	Yes	No	24.98	4	6.87	56.2	34.6	3.8	124	205	3.12	24	21	44.7	5.36	60	334	0.88	7.38	8.5	1.71	7.6	5.9	3.04	0.73	1.47	0.84	5.37	12.03	1.553
607	65	Non-CHD	Junior high school and below	No	0	No	No	No	No	25.71	6	5.72	65.8	26.8	3.95	119	164	3.7	23	23	42	7.7	83	350	0.98	7.03	9.08	1.63	7.9	5.9	5.93	1.31	3.42	1.3	4.65	14.34	0.518
608	77	CHD	Senior high school and technical secondary school	No	20	No	Yes	Yes	No	27.34	6	6.35	60.3	29.3	4.01	126	193	1.78	17	21	40.4	6.52	59	206	0.84	5.26	9.16	3	8.6	5.8	4.42	0.93	2.31	1.18	4.22	14.46	1.528
609	62	CHD	Junior high school and below	No	16	No	No	Yes	Yes	27.11	6	3.75	54	36.5	4.36	129	155	4.68	57	38	45.9	4.77	47	286	0.74	11.07	10.3	7.06	12.3	8.6	3.45	0.68	1.75	1.02	4.21	13.76	1.159
610	81	CHD	Junior high school and below	No	14	No	No	No	No	29.9	6	6.98	66.3	23.7	4.32	128	123	4.46	22	27	44.1	7.79	81	490	0.83	6.87	9.97	7.27	8.68	6.2	3.3	1.27	1.34	0.69	3.76	12.87	0.685
611	68	CHD	Junior high school and below	No	84	No	No	Yes	Yes	23.44	6	5.95	73.1	18.9	3.38	102	160	0.56	46	49	45	9.15	86	394	1.3	16.43	9.43	6.22	18.6	8.5	4.02	1.3	1.78	0.94	4	12.66	5.544
612	70	CHD	College degree or above	No	8	No	Yes	Yes	No	28.72	6	5.38	55.9	36.5	4.02	122	153	3.38	33	28	44	6.83	69	280	0.94	5.8	10.12	0.75	5.38	5.7	3.5	1.22	1.58	0.7	4.57	13.91	3.355
613	64	CHD	Junior high school and below	No	102	No	No	Yes	No	28.35	6	4.79	50.4	39.8	4.29	131	189	0.19	17	18	45.4	5.58	57	325	0.87	6.3	8.72	1.61	7.85	5.6	4.78	1.04	2.63	1.1	4.53	15.26	0.673
614	75	CHD	Senior high school and technical secondary school	No	36	No	Yes	No	No	21.23	6	7.42	59.2	32.4	3.76	117	177	2.59	15	28	43.7	5.59	71	335	0.85	7.77	8.5	0.76	8.68	6.2	6.53	1.65	3.64	1.24	3.68	11.85	4.669
615	82	Non-CHD	Junior high school and below	No	10	No	Yes	Yes	No	23.8	6	4.91	69	22.9	3.7	108	161	2	7	15	39.2	5.65	51	271	0.85	7.24	8.07	0.62	6.76	5.4	4.7	1.49	2.28	0.93	4.23	12.95	0.731
616	75	CHD	Senior high school and technical secondary school	No	77	No	No	Yes	No	24.34	6	8.96	66.4	26.9	4.18	124	234	1.76	17	19	45.5	5.12	71	287	1.16	8.05	8.92	1.76	5.45	6.2	3.44	1.06	1.53	0.83	4.59	16.25	0.59
617	68	CHD	Junior high school and below	No	120	No	Yes	Yes	No	23.44	5	5.87	71	22.1	3.98	118	315	5	13	19	42.1	5.54	59	492	0.84	7.29	9.18	3.08	8.6	5.8	4.54	0.88	2.52	1.14	3.78	17.53	1.719
618	77	CHD	Junior high school and below	No	20	No	No	Yes	No	30.49	6	5.74	59.8	30.1	3.64	116	172	0.54	164	134	44.7	5.6	52	260	0.74	6.35	8.59	1.36	7.6	5.6	4.76	1.07	0.98	4.27	4.27	11.73	3.328
619	61	CHD	Junior high school and below	No	88	No	No	Yes	Yes	21.08	6	3.94	61.9	30.7	3.54	106	225	2.68	40	33	38	4.6	60	167	1.08	10.29	9.44	3.14	13.26	7.5	2.81	0.72	1.28	0.81	4.01	13.4	1.16
620	70	CHD	Junior high school and below	No	78	No	No	Yes	No	27.34	6	6.12	77.9	15.3	4.57	131	170	5	23	33	38	3.8	75	240	1.04	9.72	8.98	1.89	7.6	6.2	4.25	0.91	2.3	1.04	4.3	17.13	1.439
621	76	CHD	Junior high school and below	No	68	No	No	Yes	No	23.56	5	5.56	61.9	29.5	3.15	97	181	1.75	22	30	38.1	5.79	51	231	0.88	8.88	8.46	7.45	8.6	6.2	5.89	1.44	3.29	1.16	4.09	16.36	4.447
622	64	CHD	Junior high school and below	No	10	No	No	Yes	Yes	26.22	5	5.77	58.7	31	3.97	123	132	2.44	13	20	44.3	4.98	48	302	0.75	6.81	9.22	8.48	16.66	8.1	5.97	1.34	3.31	1.32	3.74	10.28	10.091
623	64	CHD	Junior high school and below	No	28	No	No	No	Yes	21.63	5	6.21	43.9	49.3	4.33	134	201	1.07	16	13	41	4.9	48	115	0.64	18.43	9.4	8.49	25.39	10.7	4.86	1.13	2.76	0.97	3.89	13.76	2.655
624	70	CHD	Junior high school and below	No	88	No	No	No	Yes	22.89	4	4.46	56.5	34.5	4.31	125	218	3.99	22	23	41.2	4.47	49	211	0.76	7.47	8.97	1.65	10.95	9.4	4.56	1.05	2.47	1.04	4.58	13.86	2.815
625	72	CHD	Junior high school and below	No	38	No	No	Yes	No	28.72	8	6.03	65.8	21	3.65	110	209	1.54	15	19	41	6.9	79	360	1.11	6.9	8.87	2.03	7.6	5.8	3.91	0.88	2.1	0.93	4.5	11.6	1.348
626	68	CHD	Junior high school and below	No	5	No	No	Yes	Yes	25.8	4	5.11	65.2	27.5	4.39	138	281	4.94	45	45	45.7	6.53	79	426	0.98	11.35	9.54	2.97	15.3	6.8	4.46	0.98	2.39	1.16	4.31	12.34	8.665
627	68	CHD	Junior high school and below	No	86	No	No	No	No	24.03	6	7.72	64.3	24	3.83	121	203	2.61	12	20	37.2	5.74	47	298	0.87	4.2	8.73	1.68	6.74	5.6	3.94	1.05	1.91	0.98	4.64	13.94	1.399
628	74	CHD	Junior high school and below	No	40	No	No	No	No	23.11	6	3.88	48.4	38.6	3.58	103	204	2.44	78	80	37	4.37	48	242	0.8	6.36	8.48	1.19	6.86	6	4.09	1.14	1.82	1.13	3.99	16.93	2.294
629	66	CHD	Junior high school and below	No	8	No	No	Yes	No	26.22	6	5.18	67.4	27.1	4.26	128	154	0.57	14	22	48.5	5.5	61	340	0.86	8.13	10.04	5.37	4.95	5.8	3.32	1.3	1.3	0.72	4.86	13.92	3.237
630	61	CHD	Senior high school and technical secondary school	No	22	No	No	No	No	20.28	6	4.68	57.1	29.4	3.64	107	201	2.93	18	21	40.9	9.11	52	264	0.94	7.14	8.22	1.18	6.8	5.3	4.19	0.88	2.33	0.98	3.85	11.15	1.377
631	70	Non-CHD	Junior high school and below	No	0	No	No	Yes	No	24.56	6	8.82	59.2	31.1	4.98	158	162	3.44	21	21	41.2	12.21	92	603	1.23	6.17	8.68	1.23	5.68	5.3	5.74	1.36	3.27	1.11	4.29	13.01	6.904
632	79	CHD	Junior high school and below	No	62	No	No	Yes	Yes	19.2	6	5.38	65.1	21.8	3.09	93	262	5	3	15	39.2	20.46	220	636	3.34	7.31	8.29	1.64	14.07	6.6	3.34	0.61	1.86	0.87	3.38	9.51	14.841
633	72	CHD	Junior high school and below	No	65	No	No	Yes	Yes	21.64	5	4.64	64.5	23	2.47	88	307	0.98	12	15	39.7	3.28	31	194	0.71	5.34	9.94	4.73	9.72	6.4	2.66	0.71	1.25	0.7	3.65	13.85	1.355
634	62	CHD	Junior high school and below	No	5	No	Yes	No	No	27.06	7	6.73	63	30	4.34	132	250	5	27	23	24.7	5.93	49	346	0.83	4.73	8.62	1.47	6.86	5.8	3.06	0.96	1.33	0.77	4.26	12.49	3.919
635	78	CHD	Junior high school and below	No	2	No	Yes	Yes	No	28	5	3.03	80.9	10.9	2.74	85	105	5	9	22	42	9.76	163	491	1.97	6.61	8.91	1.87	8.8	6.4	3.41	0.86	1.7	0.85	4.08	13.27	3.375
636	63	Non-CHD	Junior high school and below	No	0	No	Yes	Yes	Yes	32.18	6	6.15	59.1	29.4	4.11	126	217	1.53	16	15	38.4	6.18	56	349	0.8	8.2	7.92	3.11	14.22	5.9	4.79	1	2.65	1.14	5.27	12.29	7.468
637	66	CHD	Junior high school and below	No	4	No	No	Yes	No	26.64	5	7.21	54.8	35.1	4.58	131	163	2.38	20	28	42.5	4.58	49	400	0.93	5.1	9.17	2.52	11.94	5.9	6.25	1.07	3.79	1.39	4.78	15.07	1.761
638	74	CHD	Junior high school and below	No	44	No	No	Yes	No	20.89	7	3.14	58.4	30.8	3.25	103	86	1.1	16	24	42.7	7.74	54	314	0.88	6.33	10.14	0.6	8.2	5.6	4.65	1.41	2.38	0.86	3.91	14.1	0.939
639	64	CHD	Junior high school and below	No	32	No	No	Yes	No	26.67	5	5.27	63.9	28.8	4.62	138	222	3.66	19	19	45.3	5.2	101	292	0.99	10.71	9.1	1.71	7.34	6.4	3.5	0.98	1.69	0.83	3.86	16.61	3.091
640	67	Non-CHD	Junior high school and below	No	0	No	No	No	No	26.35	8	5.24	52.8	37.4	4.55	131	168	1.39	26	29	41.1	5.9	83	366	0.95	5.44	8.07	1.07	6.39	5.8	3.88	0.83	2.21	0.84	3.72	12.5	2.081
641	61	CHD	Junior high school and below	No	69	No	No	Yes	No	27.06	6	6.57	70.3	23.9	4.15	125	204	1.44	72	41	41.8	5.35	78	375	0.93	9.37	9.15	2.5	8.6	6	4.06	1.05	1.94	1.07	3.96	16.72	3.427
642	75	CHD	Junior high school and below	No	6	No	No	No	No	22.6	6	4.37	61.3	31.5	4.2	133	158	1.59	9	17	40.3	6.29	50	288	0.91	5.18	8.32	1.2	5.68	5.4	5.44	0.98	3.36	1.1	4	14.13	0.768
643	64	Non-CHD	Junior high school and below	No	8	No	No	No	No	25.78	6	5.5	47.2	44.7	4.14	129	210	2.23	30	28	42.6	6.08	57	250	0.79	6.13	8.49	1.09	6.49	6	5.21	1.27	2.89	1.03	4.01	11.63	1.665
644	72	CHD	Junior high school and below	No	20	No	Yes	No	No	23.23	4	4.97	48.1	27.7	4.2	136	136	2.86	36	38	35.5	6.89	61	190	0.9	7.23	8.85	1.39	17.3	8.6	4.37	0.82	2.57	0.98	4.04	13	1.364
645	71	CHD	Junior high school and below	No	72	No	No	Yes	Yes	24.97	6	14.53	86.3	7.5	2.72	86	228	5	33	52	27.5	12.2	155	445	1.68	12.86	10.01	3.05	13.09	7.1	4.87	0.81	2.95	1.11	2.86	11.06	2.032
646	77	CHD	Junior high school and below	No	25	No	Yes	No	No	21.88	6	5.44	58	33.7	3.96	124	230	1.55	14	25	41.4	4.98	64	349	0.82	4.45	10.26	6.38	15.06	6.2	5.06	0.89	2.64	1	4.93	15.06	1.585
647	69	CHD	Junior high school and below	No	56	No	No	Yes	No	24.39	6	8.25	58.7	33.8	3.45	115	191	4.88	15	19	42.6	12.07	79	433	0.99	11.43	8.9	1.39	7.94	6.3	4.24	1.14	2.28	0.82	4.39	11.77	5.348
648	60	Non-CHD	Senior high school and technical secondary school	No	0	No	No	No	No	22.89	6	4.08	43.8	48.3	3.97	118	174	0.28	18	24	39.8	4.24	51	257	0.86	9.47	8.07	0.73	4.82	5.6	5.07	1.31	2.8	0.96	4.56	12.86	4.68
649	67	CHD	Junior high school and below	No	42	No	No	Yes	Yes	21.78	6	3.13	75.8	15.9	2.68	85	214	3.68	14	15	44.5	10.06	562	272	5.53	26.98	10.18	3.08	16.16	6.8	2.48	0.63	1.06	0.79	3.33	9.16	8.354
650	60	CHD	Junior high school and below	No	0	No	No	Yes	No	34.63	7	9.06	57.9	32.5	4.26	134	298	5	17	22	41.9	5.41	65	350	1.01	4.91	8.78	1.42	8.24	5.8	7.93	1.04	5.44	1.45	4.57	16.36	1.216
651	66	CHD	Junior high school and below	No	9	No	No	No	Yes	24.65	6	6.06	52.6	39.2	3.95	117	248	1.91	11	17	39.9	8.42	51	189	0.86	12.7	8.97	1.45	10.39	8.7	4.33	1.16	2.25	0.92	3.81	14.44	1.602
652	65	Non-CHD	Junior high school and below	No	0	No	No	Yes	No	27.47	7	6.66	56.9	36.6	4.45	126	228	1.65	15	20	45	5.61	55	259	0.9	6.02	9.04	1.92	7.2	5.6	4.58	1.22	2.46	0.9	5.35	14.17	1.501
653	61	Non-CHD	Junior high school and below	No	0	No	No	Yes	No	28.4	6	4.55	49.9	39	3.68	122	172	2.14	17	22	42.6	5.58	54	303	0.92	5.13	8.74	1.79	6.8	5.2	4.83	0.98	2.97	0.88	4.68	14.68	3.241
654	70	CHD	Junior high school and below	No	10	No	Yes	No	No	22.27	6	6.27	58.9	33.5	4.24	121	184	5	13	18	41.9	4.19	58	272	0.96	7.53	8.67	1.5	4.95	5.8	4.55	1.1	2.59	0.86	4.35	17.77	0.006
655	65	Non-CHD	Junior high school and below	No	3	No	No	No	No	23.47	7	3.59	46.8	43.8	3.81	115	183	0.68	8	15	43.4	4.5	61	221	0.76	7.2	8.64	1.15	6.7	5.6	6.53	1.23	4.26	1.04	3.77	15.79	1.489
656	69	Non-CHD	Junior high school and below	No	0	No	No	No	Yes	31.22	7	7.86	69.2	20.9	2.94	90	101	1.15	29	26	39.2	11.71	172	397	2.76	8.32	8.27	1.05	8.91	7.1	2.21	0.76	0.81	0.64	4.04	14.03	3.164
657	74	Non-CHD	College degree or above	No	8	No	No	Yes	No	22.04	6	5.76	64	25.1	4.7	135	195	2.7	10	14	38.7	4.78	54	203	0.91	4.81	8.19	1.08	6.52	6	3.43	0.9	1.74	0.79	4.85	11.74	3.168
658	71	CHD	Junior high school and below	No	44	No	No	Yes	No	28.3	7	6.05	65.2	28.1	4.19	125	195	0.49	13	23	42.6	5.11	74	403	0.92	6.39	8.52	1	7.26	5.8	2.88	1.27	1.01	0.6	4.25	13.82	0.894
659	67	CHD	College degree or above	No	16	No	Yes	No	No	23.73	6	5.94	50.9	38.9	3.96	121	219	0.43	39	39	42	6.56	59	287	0.81	5.35	9.9	5.37	6.88	5.6	3.31	0.94	1.59	0.78	4.54	13.61	3.343
660	63	CHD	Junior high school and below	No	24	No	Yes	Yes	Yes	23.44	7	7.66	62.3	29.6	3.64	117	181	1.67	33	26	42.1	5.85	62	321	0.75	11.29	8.74	2.2	8.74	5.9	4.62	0.83	2.66	1.13	4.32	12.78	3.854
661	63	CHD	Junior high school and below	No	79	No	No	Yes	No	27.34	7	6.88	52.8	39.2	4.02	120	365	5	15	19	41.2	9.37	79	290	0.92	5.42	9.11	2.16	7.9	5.9	5.21	0.94	3.04	1.23	3.6	15.42	4.547
662	71	CHD	Junior high school and below	No	52	No	Yes	Yes	No	26.04	6	7.83	63.4	29	3.95	117	162	4.36	11	17	42.9	5.98	69	235	0.76	7.73	8.73	1.32	11.75	8.7	4.03	1.12	2.02	0.89	4.19	10.19	2.811
663	69	CHD	Junior high school and below	No	186	No	Yes	Yes	Yes	30.08	7	9.14	69.9	21.9	3.82	117	292	3.96	55	33	32.8	6.49	66	343	0.99	11.31	8.95	1.7	9.8	6.6	4.55	0.77	2.71	1.07	3.94	15.33	3.102
664	61	Non-CHD	Junior high school and below	No	0	No	No	Yes	Yes	32.87	12	7.37	73.9	16	4.13	130	151	1.55	31	28	41.1	13.44	101	585	1.45	19.76	8.92	1.64	16.95	8.1	4.55	0.74	2.85	0.96	4.511	16.58	4.84
665	65	CHD	Junior high school and below	No	34	No	Yes	Yes	No	26.22	4	5.62	66.4	25.8	4.46	126	241	0.26	24	19	36.8	12.66	105	422	1.37	8.55	8.8	9.32	8.66	6.4	5.5	1.51	2.84	1.15	4.27	12.86	0.254
666	62	Non-CHD	Junior high school and below	No	0	No	No	Yes	No	22.06	8	5.6	67.6	24.6	4.31	134	154	0.33	6	10	42.6	4.5	45	121	0.68	4.72	8.6	1.05	7.36	5.5	5.44	1.28	3.14	1.02	4.13	14.04	0.999
667	76	CHD	Junior high school and below	No	56	No	No	Yes	No	17.78	6	4.58	76.3	17.3	3.43	100	160	2.19	71	59	37.8	4.57	57	284	0.96	10.79	8.54	1.37	5.63	5.4	4.06	0.97	2.16	0.93	3.48	14.57	8.166
668	63	CHD	Junior high school and below	No	69	No	No	Yes	No	29.14	6	6.67	70.3	23.2	4.41	128	203	4.15	20	19	43.4	7.29	66	375	1.02	5.23	9.5	4.87	6.89	5.6	5.21	0.84	2.92	1.45	4.16	13.52	3.086
669	60	Non-CHD	Senior high school and technical secondary school	No	0	No	No	No	No	28.13	7	8.25	61	30.1	3.96	120	276	1.76	18	20	41.6	10.31	58	296	0.83	5.3	8.01	0.58	5.09	5.3	4.21	1.5	1.95	0.76	4.56	13.83	1.519
670	70	CHD	Junior high school and below	No	8	No	Yes	Yes	No	26.67	6	6.87	61.8	32.1	4.31	136	196	3.75	15	24	44.6	6.34	70	328	0.96	5.44	9.36	2.82	7.8	5.9	5.77	1	3.43	1.34	5.02	13.86	2.54
671	60	CHD	Junior high school and below	No	24	No	No	Yes	No	24.35	4	6.18	56.9	34.8	4.34	139	239	0.14	24	27	40	6	30	219	2.39	5.88	8.87	2.27	8.6	5.8	3.28	0.81	1.65	0.82	4.33	13.21	2.478
672	76	Non-CHD	Senior high school and technical secondary school	No	0	No	No	Yes	Yes	24.24	7	7.71	43.3	48.2	5.35	119	182	1.36	104	77	42.4	6.23	91	426	1.54	9.7	9.1	1.36	12.61	8.4	3.1	1.03	1.27	0.8	3.84	11.45	5.297
673	68	CHD	Junior high school and below	No	40	No	No	Yes	Yes	33.33	5	8.36	71.6	17	3.83	112	359	5	83	46	41.8	5.5	65	401	1.1	8.64	9.03	1.31	11.7	9	4.27	1.2	2.24	0.83	4.34	11.78	3.56
674	70	CHD	Junior high school and below	No	85	No	No	No	No	21.79	5	6.18	76.5	15	4.01	119	219	2.29	18	27	42.7	5.79	57	389	1.05	6.5	9.08	1.74	8.6	6.4	5.52	1.01	3.37	1.14	4.46	15.15	5.057
675	67	CHD	Junior high school and below	No	33	No	No	No	Yes	21.78	7	14.53	88.7	6.4	3.3	101	139	5	58	61	35.4	10.84	157	464	1.65	13.89	9.8	2.21	13.51	9.2	5.27	1.05	3	1.22	3	15.81	1.393
676	65	Non-CHD	Junior high school and below	No	0	No	No	No	Yes	23.34	6	7.79	56.7	35.3	5.05	153	187	0.9	35	31	49.4	6.2	61	358	0.89	7.57	8.38	0.94	12.43	7.4	2.99	0.98	1.36	0.32	3.68	13.88	0.797
677	78	CHD	Junior high school and below	No	10	No	No	Yes	No	23.5	5	5.18	51.3	36.2	3.57	112	194	0.25	9	18	40	10.45	99	279	1.3	4.66	8.64	1.47	5.79	6.1	5.75	1.04	3.66	1.05	3.47	15.11	1.304
678	64	CHD	Junior high school and below	No	38	No	No	Yes	Yes	24	7	4.65	65.4	28.8	3.87	111	183	0.5	35	29	42.7	6.46	64	297	1.07	24.25	9.07	1.41	11.9	8.8	3.45	0.99	1.79	0.67	3.6	11.41	1.324
679	68	CHD	Junior high school and below	No	39	No	No	No	No	19.56	8	5.28	56.1	36.8	3.81	113	184	5	11	21	36.9	5.4	66	291	0.85	6.7	8.31	0.87	6.8	5.4	4.14	1.28	2.13	0.73	4.29	11.42	5.062
680	78	CHD	Junior high school and below	Yes	25	No	No	No	No	20.31	7	9.15	33.1	56.5	3.78	115	180	3.59	18	41	37.8	3.25	49	203	0.95	5.54	8.64	0.82	7.58	6.3	6	1.4	3.74	0.86	4.45	12.46	4.117
681	60	CHD	Junior high school and below	No	96	No	No	No	No	26.44	6	5.83	48.5	41.6	4.63	135	226	4.05	36	41	47.4	5.53	55	300	0.92	4.93	8.38	7.38	6.12	5.6	4.45	1.13	2.66	0.66	4.37	11.64	3.324
682	78	CHD	Junior high school and below	No	69	No	No	Yes	Yes	27.27	6	5.4	80.3	14.7	2.91	90	202	4.08	52	40	38.1	5.28	101	359	2	13.12	9.36	2.28	9.56	8.6	3.78	1.11	1.95	0.72	3.42	11.75	1.01
683	62	CHD	Junior high school and below	No	77	No	No	Yes	Yes	21.63	6	4.52	64.3	27.1	3.81	114	126	1.11	14	17	43.9	7.1	55	306	1.13	9.68	10.17	3.12	10.18	7.7	3.08	0.89	1.47	0.72	3.37	11.18	1.536
684	70	Non-CHD	Junior high school and below	No	0	No	No	No	No	18.07	6	5.21	67	27.1	3.72	115	136	0.55	12	26	46.1	4.05	61	270	0.87	5.74	7.46	0.37	6.72	5.6	3.51	1.47	1.7	0.34	3.39	12.81	2.717
685	60	Non-CHD	Junior high school and below	No	0	No	No	Yes	No	27.56	7	5.13	62.7	29.3	3.84	117	241	0.91	11	17	41.7	8.24	47	293	0.86	5.76	9.03	1.79	5.5	5.6	5.22	1.07	3.15	1	4.23	13.47	1.561
686	88	CHD	Junior high school and below	No	66.5	No	No	Yes	No	22.6	7	6.24	73.1	18.2	3.22	97	229	5	28	31	39.1	8.24	89	370	1.17	7.18	8.6	5.48	5.85	5.5	6.15	1.5	3.89	0.76	3.94	12.89	1.319
687	71	CHD	Junior high school and below	No	45	No	No	Yes	Yes	27.89	4	8.37	67.7	24.7	4.41	136	196	5	17	27	42.2	3.45	50	250	0.85	8.73	9.22	3.08	10.69	7.6	3.15	0.71	1.65	0.79	5.5	11.62	2.307
688	84	CHD	Junior high school and below	No	24	No	No	Yes	No	23.5	5	13.8	78.2	16	5.6	158	254	5	14	22	43	12.05	149	842	2.41	6.65	9.3	3.17	10.41	6.2	4.97	0.81	3.22	0.94	4.2	14.66	1.293
689	69	Non-CHD	Junior high school and below	No	0	No	No	Yes	No	28.28	8	7.23	54.8	35.8	3.95	119	206	1.91	20	23	39.9	4.55	44	324	0.74	5.46	8.53	1.07	5.8	5.4	4.21	1.11	2.37	0.73	3.59	10.54	2.783
690	61	CHD	Senior high school and technical secondary school	No	9	No	Yes	Yes	No	22.22	4	3.88	53	38.1	3.56	111	216	3.68	12	18	39.4	6.81	63	307	0.9	5.18	10.2	0.5	5.98	6.3	3.9	1.47	2.02	0.41	2.89	11.05	1.96
691	84	CHD	Junior high school and below	No	74	No	No	No	No	22.89	6	5.95	78.4	10.6	3	95	138	5	9	37	34.8	6.88	62	402	1.08	5.31	7.84	9.42	6.61	5.9	4.55	1.24	2.62	0.69	2.63	13.18	3.625
692	64	Non-CHD	Junior high school and below	No	0	No	No	Yes	Yes	23.44	4	6.18	53.6	36.2	3.94	117	186	1.69	8	16	37.9	6.64	76	397	0.87	7.64	9.34	1.59	10.84	6.5	4.83	1.46	2.61	0.76	3.83	10.97	10.75
693	67	CHD	Senior high school and technical secondary school	No	64	No	No	Yes	Yes	32.42	6	8.53	67.7	25	4.9	148	280	5	26	25	42.1	6.34	54	367	0.96	7.3	9.79	2.67	14.71	8.1	6.95	1.04	4.39	1.52	4.97	14.2	7.212
694	73	CHD	Junior high school and below	No	40	No	No	Yes	No	23.44	6	8.26	68.2	19.9	4.32	127	117	5	17	34	40.7	16.01	115	770	3.2	4.84	10.54	1.4	5.8	5.6	3.23	0.62	1.87	0.74	2.84	16.74	2.631
695	67	CHD	Junior high school and below	No	5	No	No	Yes	Yes	26.17	5	7.08	69.5	23.4	3.92	127	239	4.69	43	31	45.6	4.75	59	580	0.83	11.87	10.24	4.65	16.53	7	5.33	0.99	2.97	1.37	3.41	11.1	6.678
696	80	CHD	Junior high school and below	No	3	No	Yes	Yes	Yes	27.34	7	4.89	53.6	31.8	3.48	114	97	4.94	12	20	37.2	11.03	198	549	2.14	7.68	11.12	0.78	8.21	6.8	3.54	1.13	1.79	0.62	4.87	12.37	3.86
697	68	CHD	Junior high school and below	No	82	No	Yes	Yes	No	20.93	5	6.83	64	27.8	3.81	120	223	1.68	10	14	42.7	5.45	55	325	0.84	5.95	10.21	0.73	6.75	5.4	4.33	1.39	2.1	0.84	3.85	12.23	1.324
698	66	CHD	Junior high school and below	No	120	No	No	Yes	Yes	29.38	4	5.83	53.4	25.7	3.77	117	279	5	14	21	38.3	11.57	117	732	1.88	7.91	10.19	9.33	9.95	8.9	3.88	0.61	1.99	1.28	3.96	12.03	0.836
699	61	CHD	Junior high school and below	No	98	No	No	No	No	24.14	7	6.67	72.4	20.9	4	119	199	0.93	9	14	39.3	9.63	74	283	0.9	6.88	8.41	0.9	5	5.8	3.9	1.29	1.78	0.83	3.83	11.69	1.884
700	72	CHD	Junior high school and below	No	58	No	No	Yes	Yes	21.48	6	6.21	71	20.8	4.17	130	202	0.36	11	16	38.3	6.06	56	484	1.02	17.3	9.36	1.3	24.53	12.4	2.75	0.69	1.33	0.73	3.72	17.15	1.052
701	65	CHD	Junior high school and below	No	80	No	No	No	No	29.24	5	4.83	52.4	36.4	3.75	123	139	5	16	23	41.3	5.81	69	313	0.93	8.14	8.4	0.62	9.8	6.5	3.63	1.23	1.62	0.78	3.6	11.27	6.166
702	77	CHD	Junior high school and below	No	132	No	Yes	Yes	Yes	22.67	5	7.69	54.7	36	4.27	135	256	2.09	126	101	47.2	6.74	66	298	0.97	5.48	8.36	0.71	11.79	6.5	5.76	1.52	3.16	1.08	3.54	12.07	2.563
703	66	CHD	Junior high school and below	No	120	No	No	No	No	20.03	6	7.5	64.9	27.6	3.89	123	231	1.08	13	16	45.5	5.26	53	434	0.85	5.6	8.32	1.48	7.31	5.4	2.88	0.77	1.4	0.71	4.58	11.87	3.564
704	74	CHD	Junior high school and below	No	5	No	No	No	Yes	33.78	6	5.83	67.6	22.5	3.88	116	159	2.86	24	37	40	4.31	75	432	1.12	7.63	9.35	2.56	12.86	7.4	4.25	0.96	2.23	1.06	3.69	12.39	3.436
705	76	Non-CHD	Junior high school and below	No	0	No	No	Yes	No	36.21	8	5.55	59.2	29.9	3.86	118	205	5	11	19	38.7	7.42	56	332	0.91	5.98	8.59	1.23	7.2	6	5.72	1.09	3.43	1.2	3.47	13.18	2.223
706	66	CHD	Junior high school and below	No	43	No	No	Yes	Yes	24.97	6	8.36	65.8	27.7	4.21	128	142	0.36	16	15	39.6	8.51	70	163	0.73	12.34	8.86	2.26	10.24	9.2	3.63	0.81	1.83	0.99	3.47	10.03	3.574
707	67	CHD	Junior high school and below	No	36	No	No	Yes	No	27.77	6	7.98	60.7	28.1	4.58	132	332	3.84	79	50	40.8	6.32	65	264	0.93	4.85	9.07	2.34	6.63	5.6	5.25	0.96	3.03	1.26	3.95	10.65	4.95
708	68	CHD	College degree or above	No	24	No	No	Yes	Yes	30.48	6	7.72	61.1	28	3.98	125	248	1.06	66	42	38.6	8.49	61	291	1.7	12.06	8.66	0.81	13.72	7	3.44	1.11	1.53	0.8	3.7	13.09	2.847
709	69	CHD	Junior high school and below	No	72	No	Yes	Yes	Yes	29.3	4	6.77	57.5	34.6	4.03	120	244	1.58	19	14	42.6	6.24	60	253	0.82	3.95	8.67	1.35	7.63	6.8	4.15	1.01	2.22	0.92	3.87	13.22	1.677
710	67	CHD	Junior high school and below	No	42	No	Yes	No	No	23.73	7	11.49	69.1	22.9	4.25	131	274	5	41	25	40.5	7.05	59	265	0.75	9.74	10.21	1	6.92	5.7	3.43	0.97	1.6	0.86	3.13	11.68	6.717
711	70	Non-CHD	Junior high school and below	No	2	No	No	Yes	Yes	32.81	6	8.17	69.6	23.7	4.01	118	129	5	14	9	42.5	5.43	86	495	1.52	16.93	8.11	2.88	12.8	7.8	3.2	0.76	1.57	0.87	4.56	11.38	3
712	67	Non-CHD	Junior high school and below	No	0	No	No	No	No	22.03	4	5.82	64.4	29	3.52	118	201	5	39	23	43.3	6.69	61	328	0.78	7.87	8.71	1.62	7.23	5.6	5.17	1.04	2.7	1.43	3.67	11.92	3.048
713	67	Non-CHD	College degree or above	No	2.5	No	No	No	No	22.89	6	8.86	57.9	32.3	4.16	120	225	2.1	13	22	45.4	6.97	66	287	0.85	6.06	8.35	0.74	5.71	5.6	4.85	1.29	2.47	1.09	3.42	12.07	1.563
714	67	CHD	Junior high school and below	No	14	No	No	No	No	28.76	6.5	4.88	50.8	35.5	3.7	109	178	3.53	10	15	44.4	9.29	88	483	1.08	9.21	8.44	1.15	5.79	6	6.06	1.09	3.78	1.19	3.47	11.04	4.271
715	63	Non-CHD	Junior high school and below	No	0	No	No	No	No	23.5	7	7.53	67.9	24.7	4.06	121	162	5	24	18	46.6	7.2	48	279	0.79	6.88	8.35	1.04	8.55	6.3	3.94	1.15	1.83	0.96	4.54	11.26	2.98
716	67	CHD	Junior high school and below	No	84	No	No	Yes	Yes	24.97	5	7.23	67.5	22.9	3.84	113	216	5	11	21	36	2.87	57	250	0.93	7.51	9.06	1.69	7.07	9	3.98	0.86	2.28	0.84	3.61	12.89	1.892
717	69	Non-CHD	Junior high school and below	No	0	No	No	No	No	25.95	6	3.77	55.1	34.5	3.71	113	236	1.17	10	18	45.2	4.53	50	312	0.84	5.11	8.41	1.22	6.43	5.6	3.68	1.1	1.78	1.02	4.39	13.15	2.953
718	73	CHD	Junior high school and below	No	24	No	Yes	Yes	Yes	24.22	6	6.07	48.3	38.2	4	123	208	1.99	19	17	43.8	6.75	47	310	0.82	10.2	9.11	1.15	6.39	7.1	3.07	0.68	1.66	0.73	4.2	12	1.873
719	81	CHD	Junior high school and below	No	74	No	No	No	Yes	21.3	6	5.53	59.9	26.8	2.66	79	116	5	14	22	36.5	6.83	76	355	1.13	9.14	8.89	1.51	9.93	6.7	5.61	0.92	3.45	1.23	4.42	14.85	3.393
720	86	CHD	Junior high school and below	No	128	No	No	Yes	No	24.75	7	5.86	79.9	13.4	3.72	116	218	5	22	25	44.7	6.55	76	429	1.33	7.45	8.54	1.28	6.33	6	3.35	1.08	1.38	0.89	3.84	14.18	1.308
721	78	CHD	Senior high school and technical secondary school	No	58	No	No	Yes	No	28.58	7	6.04	59.5	27	4.01	117	205	3.17	12	17	42.6	8.93	84	440	1.05	6.13	10.63	6.45	6.67	5.8	4.81	1.23	2.69	0.89	4.71	13.08	1.12
722	60	CHD	Junior high school and below	No	100	No	No	No	No	26.17	7	7.24	64.9	26.5	4.21	124	211	4.78	35	37	47.4	5.67	52	286	0.79	7.6	8.6	1.29	8.17	7.2	4.37	1.02	2.43	0.93	4.73	11.97	2.781
723	66	CHD	Junior high school and below	No	138	No	No	Yes	No	26.67	7	6.57	64.5	29.8	4.6	132	214	0.2	10	18	40.6	5.06	75	351	0.97	4.49	8.55	0.99	8.6	6.1	4.83	1.13	2.87	0.83	3.68	13.67	6.812
724	71	Non-CHD	Junior high school and below	No	0	No	No	No	No	21.31	8	4.29	55.8	33.6	3.03	99	138	5	51	42	37.8	7.22	78	364	1.06	6.52	8.9	2.03	10.48	6.3	3.58	0.72	1.95	0.91	3.79	14.09	7.118
725	69	CHD	Junior high school and below	No	36	Yes	No	Yes	Yes	26.64	10	4.47	66.5	25.2	4.6	145	191	2.55	10	22	46.8	4.8	69	358	0.87	13.41	9.27	1.94	16.83	6.6	5.44	0.82	3.6	1.02	4.78	11.89	1.045
726	74	Non-CHD	Senior high school and technical secondary school	No	0	No	No	Yes	No	23.94	7	3.5	62.6	25	3.2	104	164	1.44	14	20	42.2	5.51	47	257	0.81	10.12	8.12	0.77	8.56	6	2.88	1.04	1.33	0.51	3.73	12.3	3.115
727	83	Non-CHD	Junior high school and below	No	13	No	No	Yes	No	18.73	7	6.35	60.1	26.7	4.04	120	185	2.2	10	24	43.5	11.65	157	398	2.23	6.36	8.66	1.89	7.3	5.8	3.46	0.71	2.67	0.81	3.24	10.21	3.121
728	74	CHD	Junior high school and below	No	144	No	No	No	No	23.12	4	5.98	73.5	18.5	3.69	121	195	5	18	29	42.9	2.85	46	183	0.71	6.63	8.4	8.49	8.37	5.9	3.01	1.13	1.27	0.61	4.06	12.94	3.351
729	67	Non-CHD	Junior high school and below	No	0	No	No	Yes	No	22.03	7	5.49	68.2	25.3	4.48	129	206	1.58	15	23	49	4.29	56	173	0.81	7.23	8.11	0.51	5.63	5.6	4.88	1.8	2.5	0.58	4.52	12.49	2.66
730	66	CHD	Junior high school and below	No	58	No	No	Yes	Yes	25.39	6	8.07	62.1	27.1	3.05	97	203	5	33	37	34.2	7.27	123	293	1.6	21.76	10.11	3.45	20.2	9.5	4.85	0.78	3.21	0.86	2.91	10.32	5.472
731	71	CHD	Junior high school and below	No	168	No	No	Yes	Yes	21.64	7	5.95	56.5	29.5	4.1	125	283	1.97	23	21	45.5	8.73	72	460	0.99	10.25	8.79	1.49	7.06	5.5	4.77	1.1	2.64	1.03	4.02	13.64	1.416
732	66	CHD	Junior high school and below	No	46	No	No	Yes	Yes	25.39	6	8.07	62.1	27.1	3.05	97	203	5	33	37	34.2	7.27	123	293	1.6	21.76	10.11	3.45	20.2	9.5	4.85	0.78	3.21	0.86	2.91	10.32	5.472
733	70	Non-CHD	Junior high school and below	No	0	No	No	Yes	Yes	26.45	6	6.35	69.5	18.6	4.13	120	155	1.5	21	24	44.9	6.74	45	195	0.81	23.89	9.8	4.08	18.28	6.9	3.15	0.71	1.58	0.86	3.83	11.73	2.196
734	74	Non-CHD	Junior high school and below	No	5	No	Yes	No	No	26.22	5	6.02	46.7	43.9	4.17	134	205	2.64	13	23	45.3	6.98	54	279	0.75	5.78	8.02	0.8	5.18	5.7	5.04	1.15	2.91	1.15	4.08	13.16	1.101
735	70	Non-CHD	Junior high school and below	No	0	No	No	No	No	24.56	4	9.5	59.6	34.8	4.91	156	193	5	109	95	45.1	8.62	130	683	1.86	13.11	8.91	1.63	7.2	5.6	5.27	1.08	3.08	1.11	3.44	14.97	2.993
736	63	CHD	Junior high school and below	No	192	No	No	Yes	No	22.64	6	5.44	63	28.1	3.88	119	231	3.42	33	36	41.2	4	59	238	0.86	7.41	8.88	1.77	7.6	5.5	5.11	1.05	3.09	0.97	4.56	13.98	4.786
737	72	CHD	Junior high school and below	No	3	No	No	No	No	22.06	5	6.15	58.4	36.1	4	114	209	1.59	14	24	46	7.09	58	253	0.79	7.52	9.82	0.34	7.68	6.2	4.38	1.57	2.03	0.78	4.33	13.1	0.898
738	79	Non-CHD	College degree or above	No	4	No	Yes	No	No	25.78	4	4.92	59.4	24.1	3.96	128	190	0.48	14	17	45.4	5.68	44	299	0.78	9	7.75	0.65	7.53	5.2	2.87	0.93	1.37	0.57	4.27	12.97	1.736
739	82	Non-CHD	Junior high school and below	No	0	No	No	No	Yes	25.3	7	6.93	60.8	30.9	3.91	116	230	2.56	12	21	42.9	4.66	65	196	0.91	13.54	8.96	1.52	15.67	6.1	3.6	1.06	1.79	0.75	3.58	12.28	4.369
740	86	CHD	College degree or above	No	63	No	No	Yes	No	24.52	4	7.39	72.5	17.8	4.48	133	434	5	16	14	42.5	6.29	70	465	1.14	8.49	8.86	1.6	7.9	6.2	5.36	1.08	3.16	1.12	3.93	14.62	2.226
741	68	CHD	Junior high school and below	No	56	No	Yes	Yes	Yes	23.11	6	8.46	61.8	33.7	3.76	109	318	5	13	18	41.1	7.49	122	268	1.52	11.32	9.98	3.58	14.52	9.2	3.69	0.86	1.9	0.93	3.6	15.07	1.51
742	67	CHD	Junior high school and below	No	8	No	No	Yes	No	25.63	7	4.59	62.7	30.1	4.02	120	224	1.55	13	18	43.2	5.09	45	169	0.88	5.54	8.6	0.71	5.54	6.73	6.2	1.13	1.99	0.67	4.38	13.79	1.818
743	63	Non-CHD	Junior high school and below	No	0	No	No	Yes	Yes	31.25	8	9.98	82.2	13.2	3.99	123	301	4.05	38	26	45.5	7.98	76	340	1.04	5.54	8.66	1.34	7.51	6.4	3.12	0.98	1.4	0.74	3.56	12.07	2.284
744	65	CHD	Junior high school and below	No	10	No	No	Yes	No	31.25	8	9.98	82.2	13.2	3.99	123	301	4.05	38	26	45.5	7.98	76	340	1.04	7.06	8.66	1.34	7.51	6.4	3.12	0.98	1.4	0.74	3.56	12.07	2.284
745	82	CHD	Junior high school and below	No	7	No	No	Yes	No	22.67	5	4.46	51.9	32.5	3.26	101	166	5	45	30	45.5	12.05	101	480	1.81	5.08	8.22	0.97	6.71	5.8	2.4	1	0.86	0.54	3.46	14.94	0.092
746	81	CHD	Junior high school and below	No	27	No	No	No	No	23.47	7	6.02	64.4	22.7	3.24	104	287	0.63	48	45	39.9	4.75	51	262	0.83	6.42	10.89	0.74	7.8	6	3.62	1.04	1.83	0.75	3.42	10.9	3.242
747	69	CHD	Junior high school and below	No	10	No	No	Yes	No	28.3	8	12.12	68.6	24.5	4.46	134	375	5	35	44	42.9	13.29	154	502	2.76	6.78	9.09	1.85	7	5.9	4.89	1.05	2.84	1	4.02	16.36	2.55
748	68	CHD	Junior high school and below	No	40	No	No	No	Yes	18.49	4	10.5	74.1	18.6	3.9	121	245	5	39	69	41.7	6.28	40	283	0.79	8.11	9.13	1.7	8.6	7	4.07	0.97	2.46	0.64	3.42	15.68	0.876
749	85	CHD	Junior high school and below	No	90	No	No	Yes	No	23.44	8	8.35	81.4	10.3	4.71	144	165	5	9	23	39	8.7	154	322	2.13	8.79	9.17	1.68	6.35	6.1	6.95	1.14	4.47	1.34	3.4	10.17	1.62
